# Supplementary material for: Predicting Gene Ontology Function of Human MicroRNAs by Integrating Multiple Networks
Source: Front Genet. 2019 Jan 29;10:3. doi: 10.3389/fgene.2019.00003 (PMC6361788; doi:10.3389/fgene.2019.00003)
Supplement: Supplementary Table 1 — The miRNA2GO-337 dataset. [file Data_Sheet_1.xlsx]

## Sheet: 工作表1
miRNA	GO annotation	type
hsa-miR-1-3p	GO:0001934	IDA
hsa-miR-1-3p	GO:0005615	IDA
hsa-miR-1-3p	GO:0005622	IEA
hsa-miR-1-3p	GO:0010455	ISS
hsa-miR-1-3p	GO:0010460	ISS
hsa-miR-1-3p	GO:0010614	IMP
hsa-miR-1-3p	GO:0010831	ISS
hsa-miR-1-3p	GO:0010880	IDA
hsa-miR-1-3p	GO:0010881	ISS
hsa-miR-1-3p	GO:0035195	IDA
hsa-miR-1-3p	GO:0035278	IDA
hsa-miR-1-3p	GO:0040037	IGI
hsa-miR-1-3p	GO:0043433	ISS
hsa-miR-1-3p	GO:0043569	ISS
hsa-miR-1-3p	GO:0045602	IDA
hsa-miR-1-3p	GO:0060044	ISS
hsa-miR-1-3p	GO:0060298	ISS
hsa-miR-1-3p	GO:0060373	ISS
hsa-miR-1-3p	GO:0060412	ISS
hsa-miR-1-3p	GO:0060452	ISS
hsa-miR-1-3p	GO:0060980	IDA
hsa-miR-1-3p	GO:0086094	IDA
hsa-miR-1-3p	GO:0090090	IGI
hsa-miR-1-3p	GO:0090677	IMP
hsa-miR-1-3p	GO:1902260	IMP
hsa-miR-1-3p	GO:1903231	IDA
hsa-miR-1-3p	GO:1903672	IDA
hsa-miR-1-3p	GO:1903762	ISS
hsa-miR-1-3p	GO:1903780	ISS
hsa-miR-1-3p	GO:1904706	IDA
hsa-miR-1-3p	GO:1904879	IDA
hsa-miR-1-3p	GO:1905032	IMP
hsa-miR-1-3p	GO:1905461	IDA
hsa-miR-1-3p	GO:1905904	IDA
hsa-miR-1-3p	GO:1905913	ISS
hsa-miR-1-3p	GO:2000724	ISS
hsa-miR-1-3p	GO:2000727	IDA
hsa-miR-1-3p	GO:2000818	IDA
hsa-miR-1-3p	GO:2001016	ISS
hsa-miR-1-5p	GO:0000993	IDA
hsa-miR-100-5p	GO:0005615	HDA
hsa-miR-100-5p	GO:1905064	IMP
hsa-miR-101-3p	GO:0005615	HDA
hsa-miR-101-3p	GO:0031397	IDA
hsa-miR-101-3p	GO:0035195	IDA
hsa-miR-101-3p	GO:0050821	IDA
hsa-miR-101-3p	GO:0090050	IDA
hsa-miR-101-3p	GO:1903231	IDA
hsa-miR-101-3p	GO:1903589	IDA
hsa-miR-103a-3p	GO:0001678	ISS
hsa-miR-103a-3p	GO:0005615	HDA
hsa-miR-103a-3p	GO:0005623	IEA
hsa-miR-103a-3p	GO:0032869	ISS
hsa-miR-103a-3p	GO:0035195	IDA
hsa-miR-103a-3p	GO:0045599	ISS
hsa-miR-103a-3p	GO:0046325	ISS
hsa-miR-103a-3p	GO:0046627	ISS
hsa-miR-103a-3p	GO:1903231	IDA
hsa-miR-105-5p	GO:0035195	IDA
hsa-miR-105-5p	GO:1903231	IDA
hsa-miR-106a-5p	GO:0005615	IDA
hsa-miR-106a-5p	GO:0035195	IDA
hsa-miR-106a-5p	GO:1903231	IDA
hsa-miR-106b-3p	GO:0005615	HDA
hsa-miR-106b-5p	GO:0005615	HDA
hsa-miR-106b-5p	GO:0010667	ISS
hsa-miR-106b-5p	GO:0016525	IDA
hsa-miR-106b-5p	GO:0035195	IDA
hsa-miR-106b-5p	GO:0035278	IDA
hsa-miR-106b-5p	GO:0071456	ISS
hsa-miR-106b-5p	GO:1903231	IDA
hsa-miR-106b-5p	GO:2000351	IDA
hsa-miR-107	GO:0005615	HDA
hsa-miR-107	GO:0032869	ISS
hsa-miR-107	GO:0035195	IDA
hsa-miR-107	GO:0045599	ISS
hsa-miR-107	GO:0045722	ISS
hsa-miR-107	GO:0046325	ISS
hsa-miR-107	GO:0046627	ISS
hsa-miR-107	GO:1903231	IDA
hsa-miR-10a-3p	GO:0016525	ISS
hsa-miR-10a-3p	GO:0043537	ISS
hsa-miR-10a-3p	GO:0110059	ISS
hsa-miR-10a-3p	GO:1903769	ISS
hsa-miR-10a-3p	GO:2000774	ISS
hsa-miR-10a-5p	GO:0005615	HDA
hsa-miR-10a-5p	GO:0030949	IGI
hsa-miR-10a-5p	GO:0035195	IDA
hsa-miR-10a-5p	GO:0090050	IGI
hsa-miR-10a-5p	GO:0110023	IDA
hsa-miR-10a-5p	GO:1902807	IMP
hsa-miR-10a-5p	GO:1903231	IDA
hsa-miR-10a-5p	GO:1903589	IGI
hsa-miR-10b-5p	GO:0005615	HDA
hsa-miR-10b-5p	GO:0030949	IGI
hsa-miR-10b-5p	GO:0035195	IGI
hsa-miR-10b-5p	GO:0090050	IGI
hsa-miR-10b-5p	GO:1903231	IDA
hsa-miR-10b-5p	GO:1903589	IGI
hsa-miR-122-5p	GO:0005615	HDA
hsa-miR-122-5p	GO:0070062	IDA
hsa-miR-1224-5p	GO:0030949	IDA
hsa-miR-1224-5p	GO:0035195	IDA
hsa-miR-1224-5p	GO:0045746	IDA
hsa-miR-1224-5p	GO:1903231	IDA
hsa-miR-1224-5p	GO:1903672	IDA
hsa-miR-124-3p	GO:0010629	IDA
hsa-miR-124-3p	GO:0010764	IDA
hsa-miR-124-3p	GO:0035195	IDA
hsa-miR-124-3p	GO:0035278	IDA
hsa-miR-124-3p	GO:0035308	IDA
hsa-miR-124-3p	GO:0048147	IDA
hsa-miR-124-3p	GO:0070885	IDA
hsa-miR-124-3p	GO:0071456	IDA
hsa-miR-124-3p	GO:1903231	IDA
hsa-miR-124-3p	GO:1904706	IDA
hsa-miR-124-3p	GO:1905065	IDA
hsa-miR-1249-3p	GO:0005615	HDA
hsa-miR-125a-5p	GO:0000993	IDA
hsa-miR-125a-5p	GO:0005615	HDA
hsa-miR-125a-5p	GO:0010628	IDA
hsa-miR-125a-5p	GO:0010629	IDA
hsa-miR-125a-5p	GO:0016525	IMP
hsa-miR-125a-5p	GO:0035195	IDA
hsa-miR-125a-5p	GO:0070062	IDA
hsa-miR-125a-5p	GO:1903231	IDA
hsa-miR-125a-5p	GO:1903672	IDA
hsa-miR-125a-5p	GO:2000353	IDA
hsa-miR-125b-2-3p	GO:0005615	HDA
hsa-miR-125b-5p	GO:0005615	HDA
hsa-miR-125b-5p	GO:0016525	IDA
hsa-miR-125b-5p	GO:0035278	IDA
hsa-miR-125b-5p	GO:1903231	IDA
hsa-miR-125b-5p	GO:1905065	IMP
hsa-miR-126-3p	GO:0005615	IDA
hsa-miR-126-3p	GO:0014068	IMP
hsa-miR-126-3p	GO:0035195	IDA
hsa-miR-126-3p	GO:0045766	IMP
hsa-miR-126-3p	GO:0050728	IDA
hsa-miR-126-3p	GO:0051897	IMP
hsa-miR-126-3p	GO:0070374	ISS
hsa-miR-126-3p	GO:0071456	IDA
hsa-miR-126-3p	GO:0090050	IDA
hsa-miR-126-3p	GO:1903231	IDA
hsa-miR-126-3p	GO:1903589	IDA
hsa-miR-126-3p	GO:1903672	IDA
hsa-miR-126-3p	GO:1904018	ISS
hsa-miR-126-5p	GO:0000993	IDA
hsa-miR-126-5p	GO:0005615	IDA
hsa-miR-126-5p	GO:0035195	IDA
hsa-miR-126-5p	GO:0045747	ISS
hsa-miR-126-5p	GO:0071499	ISS
hsa-miR-126-5p	GO:0090050	IDA
hsa-miR-126-5p	GO:1903231	IDA
hsa-miR-126-5p	GO:1903589	IDA
hsa-miR-126-5p	GO:1905564	ISS
hsa-miR-127-3p	GO:0005615	HDA
hsa-miR-1273h-3p	GO:0005615	HDA
hsa-miR-128-3p	GO:0001934	ISS
hsa-miR-128-3p	GO:0005615	HDA
hsa-miR-128-3p	GO:0010985	ISS
hsa-miR-128-3p	GO:0035195	IDA
hsa-miR-128-3p	GO:0042632	ISS
hsa-miR-128-3p	GO:0055088	ISS
hsa-miR-128-3p	GO:0090370	IDA
hsa-miR-128-3p	GO:0140076	IDA
hsa-miR-128-3p	GO:1903231	IDA
hsa-miR-129-5p	GO:0035195	IDA
hsa-miR-129-5p	GO:0043537	IDA
hsa-miR-129-5p	GO:1903231	IDA
hsa-miR-129-5p	GO:1905563	IDA
hsa-miR-1290	GO:0008284	IDA
hsa-miR-1290	GO:0030335	IDA
hsa-miR-1296-5p	GO:0005615	HDA
hsa-miR-1301-3p	GO:0005615	HDA
hsa-miR-1306-5p	GO:0005615	HDA
hsa-miR-1307-3p	GO:0005615	HDA
hsa-miR-1307-5p	GO:0005615	HDA
hsa-miR-130a-3p	GO:0005615	HDA
hsa-miR-130a-3p	GO:0035195	IDA
hsa-miR-130a-3p	GO:0045766	IMP
hsa-miR-130a-3p	GO:1903231	IDA
hsa-miR-130a-3p	GO:1904707	IDA
hsa-miR-130a-3p	GO:1905564	IDA
hsa-miR-130b-3p	GO:0005615	HDA
hsa-miR-130b-3p	GO:0035195	IDA
hsa-miR-130b-3p	GO:0042953	IDA
hsa-miR-130b-3p	GO:0090370	IDA
hsa-miR-130b-3p	GO:1903231	IDA
hsa-miR-130b-5p	GO:0005615	HDA
hsa-miR-132-3p	GO:0005615	IDA
hsa-miR-132-3p	GO:0008284	IMP
hsa-miR-132-3p	GO:0010628	IDA
hsa-miR-132-3p	GO:0010629	IDA
hsa-miR-132-3p	GO:0035195	IDA
hsa-miR-132-3p	GO:0035278	IDA
hsa-miR-132-3p	GO:0045766	IMP
hsa-miR-132-3p	GO:0051897	IMP
hsa-miR-132-3p	GO:0090050	IDA
hsa-miR-132-3p	GO:1903231	IDA
hsa-miR-132-3p	GO:1903589	IDA
hsa-miR-132-3p	GO:1905564	IMP
hsa-miR-132-5p	GO:0010628	IDA
hsa-miR-132-5p	GO:0010629	IDA
hsa-miR-132-5p	GO:0035195	IDA
hsa-miR-132-5p	GO:0042632	IDA
hsa-miR-132-5p	GO:0043537	IDA
hsa-miR-132-5p	GO:0055089	IDA
hsa-miR-132-5p	GO:1903231	IDA
hsa-miR-132-5p	GO:1905563	IDA
hsa-miR-132-5p	GO:2000353	IDA
hsa-miR-133a-3p	GO:0005615	HDA
hsa-miR-133a-3p	GO:0005622	IEA
hsa-miR-133a-3p	GO:0010455	ISS
hsa-miR-133a-3p	GO:0010614	ISS
hsa-miR-133a-3p	GO:0010628	IDA
hsa-miR-133a-3p	GO:0010667	ISS
hsa-miR-133a-3p	GO:0010831	ISS
hsa-miR-133a-3p	GO:0010881	ISS
hsa-miR-133a-3p	GO:0031586	ISS
hsa-miR-133a-3p	GO:0035195	IDA
hsa-miR-133a-3p	GO:0060307	ISS
hsa-miR-133a-3p	GO:0070373	ISS
hsa-miR-133a-3p	GO:0071877	ISS
hsa-miR-133a-3p	GO:0140199	ISS
hsa-miR-133a-3p	GO:1902260	IMP
hsa-miR-133a-3p	GO:1903206	ISS
hsa-miR-133a-3p	GO:1903231	IDA
hsa-miR-133a-3p	GO:1905024	ISS
hsa-miR-133a-3p	GO:1905032	IMP
hsa-miR-133a-3p	GO:1905209	IDA
hsa-miR-133a-3p	GO:1905283	IDA
hsa-miR-133a-3p	GO:2000134	ISS
hsa-miR-133a-3p	GO:2000480	ISS
hsa-miR-133a-3p	GO:2000818	ISS
hsa-miR-133b	GO:0010831	ISS
hsa-miR-133b	GO:0035195	IDA
hsa-miR-133b	GO:0035278	IDA
hsa-miR-133b	GO:0043537	IDA
hsa-miR-133b	GO:0070373	ISS
hsa-miR-133b	GO:1903231	IDA
hsa-miR-133b	GO:1905563	IDA
hsa-miR-133b	GO:2000134	ISS
hsa-miR-133b	GO:2000818	ISS
hsa-miR-134-5p	GO:0005615	HDA
hsa-miR-134-5p	GO:0035278	IDA
hsa-miR-134-5p	GO:0045930	IMP
hsa-miR-134-5p	GO:0110023	IMP
hsa-miR-134-5p	GO:1903231	IDA
hsa-miR-135b-5p	GO:0035195	IDA
hsa-miR-135b-5p	GO:0035278	IDA
hsa-miR-135b-5p	GO:0043536	IDA
hsa-miR-135b-5p	GO:1903231	IDA
hsa-miR-135b-5p	GO:1904707	IDA
hsa-miR-135b-5p	GO:1904754	IDA
hsa-miR-135b-5p	GO:1905564	IDA
hsa-miR-136-3p	GO:0005615	HDA
hsa-miR-137	GO:0007406	IDA
hsa-miR-137	GO:0008285	IDA
hsa-miR-137	GO:0016525	IDA
hsa-miR-137	GO:0030336	IDA
hsa-miR-137	GO:0035195	IDA
hsa-miR-137	GO:0043065	IDA
hsa-miR-137	GO:0043537	IDA
hsa-miR-137	GO:0045666	IDA
hsa-miR-137	GO:0051898	IDA
hsa-miR-137	GO:1903231	IDA
hsa-miR-137	GO:1904706	IDA
hsa-miR-137	GO:1904753	IDA
hsa-miR-137	GO:2000134	IDA
hsa-miR-138-5p	GO:0005634	IDA
hsa-miR-138-5p	GO:0005737	IDA
hsa-miR-138-5p	GO:0007162	ISS
hsa-miR-138-5p	GO:0008285	IDA
hsa-miR-138-5p	GO:0010629	IDA
hsa-miR-138-5p	GO:0030336	IDA
hsa-miR-138-5p	GO:0033689	ISS
hsa-miR-138-5p	GO:0035195	IDA
hsa-miR-138-5p	GO:0035278	IDA
hsa-miR-138-5p	GO:0043553	IDA
hsa-miR-138-5p	GO:0045668	ISS
hsa-miR-138-5p	GO:0045944	IDA
hsa-miR-138-5p	GO:0051001	IMP
hsa-miR-138-5p	GO:0051497	IDA
hsa-miR-138-5p	GO:0051897	ISS
hsa-miR-138-5p	GO:1903231	IDA
hsa-miR-138-5p	GO:1903671	IDA
hsa-miR-138-5p	GO:1903753	IDA
hsa-miR-138-5p	GO:1905460	ISS
hsa-miR-138-5p	GO:2000134	IDA
hsa-miR-139-5p	GO:0000993	IDA
hsa-miR-139-5p	GO:0005615	HDA
hsa-miR-140-3p	GO:0000993	IDA
hsa-miR-140-3p	GO:0005615	HDA
hsa-miR-140-5p	GO:0005615	HDA
hsa-miR-140-5p	GO:0010628	IDA
hsa-miR-140-5p	GO:0030513	IDA
hsa-miR-140-5p	GO:0035195	IMP
hsa-miR-140-5p	GO:0071456	IDA
hsa-miR-140-5p	GO:1903231	IDA
hsa-miR-140-5p	GO:1904706	IMP
hsa-miR-140-5p	GO:1904753	IMP
hsa-miR-140-5p	GO:1905461	IDA
hsa-miR-140-5p	GO:1905932	IDA
hsa-miR-141-3p	GO:0005615	HDA
hsa-miR-141-3p	GO:0008284	IMP
hsa-miR-141-3p	GO:0035195	IDA
hsa-miR-141-3p	GO:0050728	ISS
hsa-miR-141-3p	GO:1903231	IDA
hsa-miR-141-3p	GO:1904995	IGI
hsa-miR-142-3p	GO:0005615	HDA
hsa-miR-142-5p	GO:0005615	HDA
hsa-miR-143-3p	GO:0005615	HDA
hsa-miR-143-3p	GO:0006940	ISS
hsa-miR-143-3p	GO:0016525	IDA
hsa-miR-143-3p	GO:0030036	ISS
hsa-miR-143-3p	GO:0032148	ISS
hsa-miR-143-3p	GO:0035195	IDA
hsa-miR-143-3p	GO:0038166	ISS
hsa-miR-143-3p	GO:0043536	IDA
hsa-miR-143-3p	GO:0044663	ISS
hsa-miR-143-3p	GO:0045766	IDA
hsa-miR-143-3p	GO:0048662	ISS
hsa-miR-143-3p	GO:0051897	ISS
hsa-miR-143-3p	GO:0060414	ISS
hsa-miR-143-3p	GO:0070062	IDA
hsa-miR-143-3p	GO:1900239	ISS
hsa-miR-143-3p	GO:1903231	IDA
hsa-miR-143-3p	GO:1904754	IDA
hsa-miR-143-3p	GO:1905111	ISS
hsa-miR-143-3p	GO:2001274	ISS
hsa-miR-144-3p	GO:0005615	HDA
hsa-miR-144-5p	GO:0005615	HDA
hsa-miR-145-3p	GO:0035195	IDA
hsa-miR-145-5p	GO:0000993	IDA
hsa-miR-145-5p	GO:0006940	ISS
hsa-miR-145-5p	GO:0010614	ISS
hsa-miR-145-5p	GO:0010667	IDA
hsa-miR-145-5p	GO:0010668	IDA
hsa-miR-145-5p	GO:0010763	ISS
hsa-miR-145-5p	GO:0016525	IDA
hsa-miR-145-5p	GO:0030036	ISS
hsa-miR-145-5p	GO:0032965	ISS
hsa-miR-145-5p	GO:0035195	IDA
hsa-miR-145-5p	GO:0035278	IDA
hsa-miR-145-5p	GO:0035886	ISS
hsa-miR-145-5p	GO:0036446	ISS
hsa-miR-145-5p	GO:0038166	ISS
hsa-miR-145-5p	GO:0044663	ISS
hsa-miR-145-5p	GO:0048333	IDA
hsa-miR-145-5p	GO:0048662	ISS
hsa-miR-145-5p	GO:0051898	ISS
hsa-miR-145-5p	GO:0060414	ISS
hsa-miR-145-5p	GO:0070372	ISS
hsa-miR-145-5p	GO:0090263	ISS
hsa-miR-145-5p	GO:1900239	ISS
hsa-miR-145-5p	GO:1903231	IDA
hsa-miR-145-5p	GO:1904673	IDA
hsa-miR-145-5p	GO:1904676	IDA
hsa-miR-145-5p	GO:1905175	ISS
hsa-miR-145-5p	GO:2000724	ISS
hsa-miR-1468-5p	GO:0005615	HDA
hsa-miR-146a-5p	GO:0001937	IDA
hsa-miR-146a-5p	GO:0005615	IDA
hsa-miR-146a-5p	GO:0010628	IDA
hsa-miR-146a-5p	GO:0016525	IMP
hsa-miR-146a-5p	GO:0035195	IDA
hsa-miR-146a-5p	GO:0045743	IDA
hsa-miR-146a-5p	GO:0070062	IDA
hsa-miR-146a-5p	GO:0090050	IDA
hsa-miR-146a-5p	GO:0090051	IMP
hsa-miR-146a-5p	GO:0120132	ISS
hsa-miR-146a-5p	GO:1903231	IDA
hsa-miR-146a-5p	GO:1903589	IDA
hsa-miR-146a-5p	GO:2000774	ISS
hsa-miR-146b-3p	GO:0005615	HDA
hsa-miR-146b-5p	GO:0005615	IDA
hsa-miR-146b-5p	GO:0035195	IDA
hsa-miR-146b-5p	GO:0090051	IMP
hsa-miR-146b-5p	GO:1903231	IDA
hsa-miR-148a-3p	GO:0005615	HDA
hsa-miR-148a-3p	GO:0010985	ISS
hsa-miR-148a-3p	GO:0010989	IDA
hsa-miR-148a-3p	GO:0035195	IDA
hsa-miR-148a-3p	GO:0042632	IDA
hsa-miR-148a-3p	GO:0055088	ISS
hsa-miR-148a-3p	GO:0090370	IDA
hsa-miR-148a-3p	GO:0140076	IDA
hsa-miR-148a-3p	GO:1903231	IDA
hsa-miR-148a-3p	GO:1905596	IDA
hsa-miR-148b-3p	GO:0005615	HDA
hsa-miR-148b-5p	GO:0005615	HDA
hsa-miR-148b-5p	GO:0035195	IDA
hsa-miR-148b-5p	GO:1903231	IDA
hsa-miR-150-3p	GO:0005615	HDA
hsa-miR-150-5p	GO:0005615	HDA
hsa-miR-150-5p	GO:0035195	IDA
hsa-miR-150-5p	GO:0045603	IDA
hsa-miR-150-5p	GO:0090050	ISS
hsa-miR-150-5p	GO:1903231	IDA
hsa-miR-150-5p	GO:1905562	IDA
hsa-miR-150-5p	GO:1905772	IDA
hsa-miR-151a-3p	GO:0005615	HDA
hsa-miR-151a-5p	GO:0005615	HDA
hsa-miR-151b	GO:0005615	HDA
hsa-miR-152-3p	GO:0005615	HDA
hsa-miR-152-3p	GO:0010804	IDA
hsa-miR-152-3p	GO:0035195	IDA
hsa-miR-152-3p	GO:0043537	IDA
hsa-miR-152-3p	GO:1903231	IDA
hsa-miR-152-3p	GO:1904684	IDA
hsa-miR-152-3p	GO:1905563	IDA
hsa-miR-153-3p	GO:0035195	IDA
hsa-miR-153-3p	GO:0060087	ISS
hsa-miR-153-3p	GO:1903231	IDA
hsa-miR-153-3p	GO:1903817	ISS
hsa-miR-153-3p	GO:1905651	ISS
hsa-miR-155-5p	GO:0002696	ISS
hsa-miR-155-5p	GO:0002739	ISS
hsa-miR-155-5p	GO:0005615	HDA
hsa-miR-155-5p	GO:0010613	ISS
hsa-miR-155-5p	GO:0010629	IMP
hsa-miR-155-5p	GO:0010823	IDA
hsa-miR-155-5p	GO:0010940	ISS
hsa-miR-155-5p	GO:0010942	ISS
hsa-miR-155-5p	GO:0035195	IDA
hsa-miR-155-5p	GO:0042104	IGI
hsa-miR-155-5p	GO:0043032	ISS
hsa-miR-155-5p	GO:0043537	IDA
hsa-miR-155-5p	GO:0045590	IGI
hsa-miR-155-5p	GO:0048146	ISS
hsa-miR-155-5p	GO:0048471	ISS
hsa-miR-155-5p	GO:0050713	ISS
hsa-miR-155-5p	GO:0050728	IDA
hsa-miR-155-5p	GO:0050729	ISS
hsa-miR-155-5p	GO:0050870	ISS
hsa-miR-155-5p	GO:0060354	IDA
hsa-miR-155-5p	GO:0060547	IDA
hsa-miR-155-5p	GO:0061044	IDA
hsa-miR-155-5p	GO:0070062	IDA
hsa-miR-155-5p	GO:0090051	IDA
hsa-miR-155-5p	GO:0090298	IDA
hsa-miR-155-5p	GO:1900165	ISS
hsa-miR-155-5p	GO:1902396	IDA
hsa-miR-155-5p	GO:1902565	ISS
hsa-miR-155-5p	GO:1903206	IDA
hsa-miR-155-5p	GO:1903231	IDA
hsa-miR-155-5p	GO:1903244	ISS
hsa-miR-155-5p	GO:1903347	IDA
hsa-miR-155-5p	GO:1903428	ISS
hsa-miR-155-5p	GO:1903588	IDA
hsa-miR-155-5p	GO:1903672	IDA
hsa-miR-155-5p	GO:1904995	IDA
hsa-miR-155-5p	GO:1905205	ISS
hsa-miR-155-5p	GO:2000725	IDA
hsa-miR-15a-3p	GO:0006919	IDA
hsa-miR-15a-3p	GO:0035195	IDA
hsa-miR-15a-3p	GO:1903231	IDA
hsa-miR-15a-5p	GO:0005615	HDA
hsa-miR-15a-5p	GO:0008285	IGI
hsa-miR-15a-5p	GO:0016525	IMP
hsa-miR-15a-5p	GO:0035195	IDA
hsa-miR-15a-5p	GO:0035278	IDA
hsa-miR-15a-5p	GO:0043065	IDA
hsa-miR-15a-5p	GO:0070062	IDA
hsa-miR-15a-5p	GO:0090051	IDA
hsa-miR-15a-5p	GO:1903231	IDA
hsa-miR-15a-5p	GO:1903588	IDA
hsa-miR-15a-5p	GO:1904706	IDA
hsa-miR-15a-5p	GO:1904753	IDA
hsa-miR-15a-5p	GO:1904848	IDA
hsa-miR-15a-5p	GO:2000134	IDA
hsa-miR-15a-5p	GO:2000353	ISS
hsa-miR-15a-5p	GO:2001244	IGI
hsa-miR-15b-3p	GO:0005615	HDA
hsa-miR-15b-5p	GO:0003300	ISS
hsa-miR-15b-5p	GO:0005615	IDA
hsa-miR-15b-5p	GO:0008285	IGI
hsa-miR-15b-5p	GO:0016525	IDA
hsa-miR-15b-5p	GO:0030512	ISS
hsa-miR-15b-5p	GO:0035195	IDA
hsa-miR-15b-5p	GO:0035278	IGI
hsa-miR-15b-5p	GO:0043065	IDA
hsa-miR-15b-5p	GO:0043537	IDA
hsa-miR-15b-5p	GO:0045727	IGI
hsa-miR-15b-5p	GO:0045930	ISS
hsa-miR-15b-5p	GO:1901164	IDA
hsa-miR-15b-5p	GO:1903231	IDA
hsa-miR-15b-5p	GO:1903588	IDA
hsa-miR-15b-5p	GO:1905064	IMP
hsa-miR-15b-5p	GO:1905205	ISS
hsa-miR-15b-5p	GO:1905563	IDA
hsa-miR-15b-5p	GO:2000134	IDA
hsa-miR-16-2-3p	GO:0005615	HDA
hsa-miR-16-5p	GO:0000993	IDA
hsa-miR-16-5p	GO:0001937	IDA
hsa-miR-16-5p	GO:0005615	HDA
hsa-miR-16-5p	GO:0008285	IGI
hsa-miR-16-5p	GO:0010666	ISS
hsa-miR-16-5p	GO:0016525	IDA
hsa-miR-16-5p	GO:0035195	IDA
hsa-miR-16-5p	GO:0035278	IGI
hsa-miR-16-5p	GO:0040037	IDA
hsa-miR-16-5p	GO:0043065	IDA
hsa-miR-16-5p	GO:0045727	IGI
hsa-miR-16-5p	GO:0045930	ISS
hsa-miR-16-5p	GO:0070062	IDA
hsa-miR-16-5p	GO:0090051	IDA
hsa-miR-16-5p	GO:0110081	IDA
hsa-miR-16-5p	GO:1900747	IDA
hsa-miR-16-5p	GO:1903231	IDA
hsa-miR-16-5p	GO:1903588	IDA
hsa-miR-16-5p	GO:1904848	IDA
hsa-miR-16-5p	GO:1904858	IDA
hsa-miR-16-5p	GO:1905205	ISS
hsa-miR-16-5p	GO:2000134	IDA
hsa-miR-16-5p	GO:2000545	IDA
hsa-miR-16-5p	GO:2001244	IGI
hsa-miR-17-3p	GO:0048146	ISS
hsa-miR-17-3p	GO:1903206	ISS
hsa-miR-17-3p	GO:2000773	ISS
hsa-miR-17-5p	GO:0003085	ISS
hsa-miR-17-5p	GO:0003151	ISS
hsa-miR-17-5p	GO:0005615	HDA
hsa-miR-17-5p	GO:0005739	IEA
hsa-miR-17-5p	GO:0010629	IDA
hsa-miR-17-5p	GO:0010666	ISS
hsa-miR-17-5p	GO:0035195	IDA
hsa-miR-17-5p	GO:0035278	IMP
hsa-miR-17-5p	GO:0043154	ISS
hsa-miR-17-5p	GO:0045777	ISS
hsa-miR-17-5p	GO:0071456	IMP
hsa-miR-17-5p	GO:1901300	ISS
hsa-miR-17-5p	GO:1902109	ISS
hsa-miR-17-5p	GO:1903231	IDA
hsa-miR-17-5p	GO:1903244	ISS
hsa-miR-17-5p	GO:1903671	IDA
hsa-miR-17-5p	GO:1904598	ISS
hsa-miR-17-5p	GO:1904685	ISS
hsa-miR-17-5p	GO:1904707	IMP
hsa-miR-17-5p	GO:1905101	ISS
hsa-miR-17-5p	GO:1905111	ISS
hsa-miR-17-5p	GO:1905149	ISS
hsa-miR-17-5p	GO:1905460	IMP
hsa-miR-17-5p	GO:2001243	ISS
hsa-miR-181a-2-3p	GO:0005615	HDA
hsa-miR-181a-3p	GO:0005615	HDA
hsa-miR-181a-5p	GO:0005615	HDA
hsa-miR-181a-5p	GO:0010629	IGI
hsa-miR-181a-5p	GO:0030335	IMP
hsa-miR-181a-5p	GO:0035195	IMP
hsa-miR-181a-5p	GO:0035278	IMP
hsa-miR-181a-5p	GO:0045177	IDA
hsa-miR-181a-5p	GO:1900745	IMP
hsa-miR-181a-5p	GO:1903231	IMP
hsa-miR-181b-3p	GO:0035195	IDA
hsa-miR-181b-3p	GO:1903231	IDA
hsa-miR-181b-5p	GO:0005615	HDA
hsa-miR-181b-5p	GO:0030335	IMP
hsa-miR-181b-5p	GO:0035195	IMP
hsa-miR-181b-5p	GO:0035278	IMP
hsa-miR-181b-5p	GO:0110015	ISS
hsa-miR-181b-5p	GO:0120041	ISS
hsa-miR-181b-5p	GO:1900745	IMP
hsa-miR-181b-5p	GO:1903231	IMP
hsa-miR-181c-3p	GO:0005615	HDA
hsa-miR-181c-5p	GO:0005615	HDA
hsa-miR-181d-5p	GO:0005615	HDA
hsa-miR-181d-5p	GO:0005737	IDA
hsa-miR-181d-5p	GO:0030335	IMP
hsa-miR-181d-5p	GO:0035195	IMP
hsa-miR-181d-5p	GO:0035278	IMP
hsa-miR-181d-5p	GO:0045944	IDA
hsa-miR-181d-5p	GO:1900745	IMP
hsa-miR-181d-5p	GO:1903231	IMP
hsa-miR-182-5p	GO:0005615	HDA
hsa-miR-182-5p	GO:0030335	IDA
hsa-miR-182-5p	GO:0035195	IDA
hsa-miR-182-5p	GO:1903231	IDA
hsa-miR-182-5p	GO:1904036	IMP
hsa-miR-182-5p	GO:1904706	IDA
hsa-miR-182-5p	GO:1904753	IDA
hsa-miR-182-5p	GO:1905175	IDA
hsa-miR-1825	GO:0003674	ND
hsa-miR-1825	GO:0005575	ND
hsa-miR-1825	GO:0008150	ND
hsa-miR-183-5p	GO:0005615	HDA
hsa-miR-185-3p	GO:0005615	HDA
hsa-miR-185-3p	GO:0035195	IDA
hsa-miR-185-3p	GO:0070373	IDA
hsa-miR-185-3p	GO:1903231	IDA
hsa-miR-185-3p	GO:1904706	IDA
hsa-miR-185-5p	GO:0005615	HDA
hsa-miR-185-5p	GO:0010744	IMP
hsa-miR-185-5p	GO:0010989	IDA
hsa-miR-185-5p	GO:0016525	IDA
hsa-miR-185-5p	GO:0035195	IDA
hsa-miR-185-5p	GO:0042632	IDA
hsa-miR-185-5p	GO:1903231	IDA
hsa-miR-186-5p	GO:0005615	HDA
hsa-miR-188-5p	GO:0035195	IDA
hsa-miR-188-5p	GO:0090051	IGI
hsa-miR-188-5p	GO:1903231	IDA
hsa-miR-188-5p	GO:1903769	IDA
hsa-miR-188-5p	GO:2000774	IDA
hsa-miR-18a-3p	GO:0005615	HDA
hsa-miR-18a-5p	GO:0005615	HDA
hsa-miR-18a-5p	GO:0035195	IDA
hsa-miR-18a-5p	GO:0048471	ISS
hsa-miR-18a-5p	GO:1903231	IDA
hsa-miR-18a-5p	GO:1903671	IDA
hsa-miR-18a-5p	GO:1905932	ISS
hsa-miR-18b-5p	GO:0030857	IMP
hsa-miR-18b-5p	GO:0035195	IDA
hsa-miR-18b-5p	GO:1903231	IDA
hsa-miR-191-3p	GO:0005615	HDA
hsa-miR-191-5p	GO:0005615	IDA
hsa-miR-191-5p	GO:0035195	IDA
hsa-miR-191-5p	GO:1903231	IDA
hsa-miR-192-5p	GO:0005615	HDA
hsa-miR-193a-3p	GO:0035195	IDA
hsa-miR-193a-3p	GO:0090051	IDA
hsa-miR-193a-3p	GO:1903231	IDA
hsa-miR-193a-3p	GO:1903588	IDA
hsa-miR-193a-3p	GO:2000134	IDA
hsa-miR-193a-5p	GO:0016525	ISS
hsa-miR-193a-5p	GO:0043537	ISS
hsa-miR-193a-5p	GO:1905563	ISS
hsa-miR-194-5p	GO:0005615	HDA
hsa-miR-195-5p	GO:0003245	ISS
hsa-miR-195-5p	GO:0003300	ISS
hsa-miR-195-5p	GO:0010666	ISS
hsa-miR-195-5p	GO:0010972	ISS
hsa-miR-195-5p	GO:0045930	ISS
hsa-miR-195-5p	GO:0061049	ISS
hsa-miR-195-5p	GO:1904684	ISS
hsa-miR-195-5p	GO:1905205	ISS
hsa-miR-196a-5p	GO:0010593	IDA
hsa-miR-196a-5p	GO:0035195	IDA
hsa-miR-196a-5p	GO:0035924	IDA
hsa-miR-196a-5p	GO:0090051	IDA
hsa-miR-196a-5p	GO:1903231	IDA
hsa-miR-197-3p	GO:0005615	IDA
hsa-miR-199a-3p	GO:0000320	ISS
hsa-miR-199a-3p	GO:0005615	HDA
hsa-miR-199a-3p	GO:0010667	ISS
hsa-miR-199a-3p	GO:0051897	ISS
hsa-miR-199a-3p	GO:0060045	ISS
hsa-miR-199a-3p	GO:1905180	ISS
hsa-miR-199a-5p	GO:0005615	HDA
hsa-miR-199a-5p	GO:0005623	IEA
hsa-miR-199a-5p	GO:0007204	IMP
hsa-miR-199a-5p	GO:0010507	ISS
hsa-miR-199a-5p	GO:0032008	ISS
hsa-miR-199a-5p	GO:0035195	IDA
hsa-miR-199a-5p	GO:0045019	IMP
hsa-miR-199a-5p	GO:0045765	ISS
hsa-miR-199a-5p	GO:0060043	ISS
hsa-miR-199a-5p	GO:0060044	ISS
hsa-miR-199a-5p	GO:0061049	ISS
hsa-miR-199a-5p	GO:0061051	ISS
hsa-miR-199a-5p	GO:0061052	ISS
hsa-miR-199a-5p	GO:0061766	ISS
hsa-miR-199a-5p	GO:1903231	IDA
hsa-miR-199a-5p	GO:1903244	ISS
hsa-miR-199a-5p	GO:1905203	ISS
hsa-miR-199a-5p	GO:1905205	ISS
hsa-miR-199b-5p	GO:0005615	HDA
hsa-miR-199b-5p	GO:0035195	IDA
hsa-miR-199b-5p	GO:0045603	ISS
hsa-miR-199b-5p	GO:0045765	ISS
hsa-miR-199b-5p	GO:0045766	ISS
hsa-miR-199b-5p	GO:0050714	ISS
hsa-miR-199b-5p	GO:0051151	ISS
hsa-miR-199b-5p	GO:0060044	ISS
hsa-miR-199b-5p	GO:0061052	ISS
hsa-miR-199b-5p	GO:1900239	ISS
hsa-miR-199b-5p	GO:1903231	IDA
hsa-miR-199b-5p	GO:1905203	ISS
hsa-miR-19a-3p	GO:0005615	HDA
hsa-miR-19a-3p	GO:0010667	ISS
hsa-miR-19a-3p	GO:0035195	IDA
hsa-miR-19a-3p	GO:0042531	IMP
hsa-miR-19a-3p	GO:0061051	IGI
hsa-miR-19a-3p	GO:0070062	ISS
hsa-miR-19a-3p	GO:1903202	ISS
hsa-miR-19a-3p	GO:1903231	IDA
hsa-miR-19a-3p	GO:1903671	IDA
hsa-miR-19a-3p	GO:1903779	IDA
hsa-miR-19b-3p	GO:0005615	HDA
hsa-miR-19b-3p	GO:0008284	ISS
hsa-miR-19b-3p	GO:0010629	IDA
hsa-miR-19b-3p	GO:0010667	ISS
hsa-miR-19b-3p	GO:0010972	IDA
hsa-miR-19b-3p	GO:0035195	IDA
hsa-miR-19b-3p	GO:0035278	IDA
hsa-miR-19b-3p	GO:0042531	IMP
hsa-miR-19b-3p	GO:0042632	IDA
hsa-miR-19b-3p	GO:0048471	ISS
hsa-miR-19b-3p	GO:0050819	IDA
hsa-miR-19b-3p	GO:0051091	ISS
hsa-miR-19b-3p	GO:0060045	ISS
hsa-miR-19b-3p	GO:0061051	IGI
hsa-miR-19b-3p	GO:0072562	IDA
hsa-miR-19b-3p	GO:0090051	IDA
hsa-miR-19b-3p	GO:0090370	IMP
hsa-miR-19b-3p	GO:0097006	ISS
hsa-miR-19b-3p	GO:1900004	IDA
hsa-miR-19b-3p	GO:1901295	ISS
hsa-miR-19b-3p	GO:1903063	ISS
hsa-miR-19b-3p	GO:1903231	IDA
hsa-miR-19b-3p	GO:1904747	ISS
hsa-miR-19b-3p	GO:1905095	IDA
hsa-miR-200a-3p	GO:0035195	IDA
hsa-miR-200a-3p	GO:0043536	IMP
hsa-miR-200a-3p	GO:1903231	IDA
hsa-miR-200b-3p	GO:0008284	IMP
hsa-miR-200b-3p	GO:0010629	IMP
hsa-miR-200b-3p	GO:0010832	ISS
hsa-miR-200b-3p	GO:0016525	IDA
hsa-miR-200b-3p	GO:0035195	IDA
hsa-miR-200b-3p	GO:0043065	ISS
hsa-miR-200b-3p	GO:0043066	IDA
hsa-miR-200b-3p	GO:0043537	IDA
hsa-miR-200b-3p	GO:0060044	ISS
hsa-miR-200b-3p	GO:0071158	ISS
hsa-miR-200b-3p	GO:1903231	IDA
hsa-miR-200b-3p	GO:2000726	ISS
hsa-miR-200c-3p	GO:0035195	IDA
hsa-miR-200c-3p	GO:0045603	IDA
hsa-miR-200c-3p	GO:1903231	IDA
hsa-miR-200c-3p	GO:1905562	IDA
hsa-miR-200c-3p	GO:1905772	IDA
hsa-miR-200c-5p	GO:0035195	IDA
hsa-miR-200c-5p	GO:1903231	IDA
hsa-miR-204-5p	GO:0005615	HDA
hsa-miR-204-5p	GO:0035195	IDA
hsa-miR-204-5p	GO:0035278	IDA
hsa-miR-204-5p	GO:0043537	IDA
hsa-miR-204-5p	GO:0060045	ISS
hsa-miR-204-5p	GO:0110023	IMP
hsa-miR-204-5p	GO:1903231	IDA
hsa-miR-204-5p	GO:2000727	IMP
hsa-miR-205-5p	GO:0005615	HDA
hsa-miR-205-5p	GO:1903847	ISS
hsa-miR-205-5p	GO:1904685	ISS
hsa-miR-206	GO:0010455	ISS
hsa-miR-206	GO:0010831	ISS
hsa-miR-206	GO:0014067	IMP
hsa-miR-206	GO:0035195	IDA
hsa-miR-206	GO:0090051	IDA
hsa-miR-206	GO:1903231	IDA
hsa-miR-208a-3p	GO:0002155	ISS
hsa-miR-208a-3p	GO:0008284	IMP
hsa-miR-208a-3p	GO:0010455	ISS
hsa-miR-208a-3p	GO:0030335	IMP
hsa-miR-208a-3p	GO:0030502	ISS
hsa-miR-208a-3p	GO:0035195	IDA
hsa-miR-208a-3p	GO:0035278	IDA
hsa-miR-208a-3p	GO:0042632	ISS
hsa-miR-208a-3p	GO:0045668	ISS
hsa-miR-208a-3p	GO:0045822	ISS
hsa-miR-208a-3p	GO:0061051	ISS
hsa-miR-208a-3p	GO:0070062	IDA
hsa-miR-208a-3p	GO:0070328	ISS
hsa-miR-208a-3p	GO:1900087	ISS
hsa-miR-208a-3p	GO:1903231	IDA
hsa-miR-208a-3p	GO:1903244	ISS
hsa-miR-208a-3p	GO:1903779	ISS
hsa-miR-208a-3p	GO:1904707	ISS
hsa-miR-208a-3p	GO:1905027	ISS
hsa-miR-208b-3p	GO:0005575	ND
hsa-miR-208b-3p	GO:0014883	ISS
hsa-miR-208b-3p	GO:0035195	IDA
hsa-miR-208b-3p	GO:1903231	IDA
hsa-miR-20a-5p	GO:0000993	IDA
hsa-miR-20a-5p	GO:0003151	ISS
hsa-miR-20a-5p	GO:0005615	HDA
hsa-miR-20a-5p	GO:0006469	IDA
hsa-miR-20a-5p	GO:0010611	ISS
hsa-miR-20a-5p	GO:0010629	IMP
hsa-miR-20a-5p	GO:0010667	ISS
hsa-miR-20a-5p	GO:0030514	IGI
hsa-miR-20a-5p	GO:0035195	IDA
hsa-miR-20a-5p	GO:0035278	IMP
hsa-miR-20a-5p	GO:0035924	IDA
hsa-miR-20a-5p	GO:0045766	IDA
hsa-miR-20a-5p	GO:0051497	IDA
hsa-miR-20a-5p	GO:0071901	IDA
hsa-miR-20a-5p	GO:0090051	IDA
hsa-miR-20a-5p	GO:1903231	IDA
hsa-miR-20a-5p	GO:1903244	ISS
hsa-miR-20a-5p	GO:1903671	IDA
hsa-miR-20a-5p	GO:1903753	IDA
hsa-miR-20a-5p	GO:1904707	IDA
hsa-miR-20a-5p	GO:1904754	IDA
hsa-miR-20a-5p	GO:1905061	ISS
hsa-miR-20a-5p	GO:1905111	ISS
hsa-miR-20b-5p	GO:0005615	IDA
hsa-miR-20b-5p	GO:0016525	IDA
hsa-miR-20b-5p	GO:0035195	IDA
hsa-miR-20b-5p	GO:0071356	IDA
hsa-miR-20b-5p	GO:1903231	IDA
hsa-miR-20b-5p	GO:1905563	IMP
hsa-miR-20b-5p	GO:2000774	IMP
hsa-miR-21-3p	GO:0005615	HDA
hsa-miR-21-3p	GO:0008285	IDA
hsa-miR-21-3p	GO:0010595	IDA
hsa-miR-21-3p	GO:0035195	IDA
hsa-miR-21-3p	GO:0035278	IDA
hsa-miR-21-3p	GO:0043065	IDA
hsa-miR-21-3p	GO:1903231	IDA
hsa-miR-21-5p	GO:0001934	IDA
hsa-miR-21-5p	GO:0001937	IDA
hsa-miR-21-5p	GO:0003730	IDA
hsa-miR-21-5p	GO:0005615	IDA
hsa-miR-21-5p	GO:0005737	IDA
hsa-miR-21-5p	GO:0007179	ISS
hsa-miR-21-5p	GO:0007566	NAS
hsa-miR-21-5p	GO:0008284	IDA
hsa-miR-21-5p	GO:0008285	IMP
hsa-miR-21-5p	GO:0008360	IMP
hsa-miR-21-5p	GO:0010596	IDA
hsa-miR-21-5p	GO:0010613	ISS
hsa-miR-21-5p	GO:0010614	ISS
hsa-miR-21-5p	GO:0010628	IDA
hsa-miR-21-5p	GO:0010629	IDA
hsa-miR-21-5p	GO:0010667	ISS
hsa-miR-21-5p	GO:0010718	IDA
hsa-miR-21-5p	GO:0010838	IDA
hsa-miR-21-5p	GO:0014068	IMP
hsa-miR-21-5p	GO:0016525	IC
hsa-miR-21-5p	GO:0030334	IGI
hsa-miR-21-5p	GO:0030335	IDA
hsa-miR-21-5p	GO:0030336	IDA
hsa-miR-21-5p	GO:0030509	IMP
hsa-miR-21-5p	GO:0031346	ISS
hsa-miR-21-5p	GO:0032148	IMP
hsa-miR-21-5p	GO:0032480	IDA
hsa-miR-21-5p	GO:0032963	ISS
hsa-miR-21-5p	GO:0034260	IDA
hsa-miR-21-5p	GO:0034392	ISS
hsa-miR-21-5p	GO:0035195	IDA
hsa-miR-21-5p	GO:0035278	IDA
hsa-miR-21-5p	GO:0036166	IDA
hsa-miR-21-5p	GO:0042058	IMP
hsa-miR-21-5p	GO:0042104	IGI
hsa-miR-21-5p	GO:0043066	IDA
hsa-miR-21-5p	GO:0045590	IGI
hsa-miR-21-5p	GO:0045600	IDA
hsa-miR-21-5p	GO:0045603	IDA
hsa-miR-21-5p	GO:0045669	IDA
hsa-miR-21-5p	GO:0045766	IDA
hsa-miR-21-5p	GO:0045824	IMP
hsa-miR-21-5p	GO:0050729	IMP
hsa-miR-21-5p	GO:0051497	IDA
hsa-miR-21-5p	GO:0051896	ISS
hsa-miR-21-5p	GO:0051897	IDA
hsa-miR-21-5p	GO:0060339	IDA
hsa-miR-21-5p	GO:0060940	IDA
hsa-miR-21-5p	GO:0061037	IDA
hsa-miR-21-5p	GO:0061154	IMP
hsa-miR-21-5p	GO:0070062	IDA
hsa-miR-21-5p	GO:0070373	IDA
hsa-miR-21-5p	GO:0070374	IDA
hsa-miR-21-5p	GO:0071222	IMP
hsa-miR-21-5p	GO:0106016	ISS
hsa-miR-21-5p	GO:1900017	ISS
hsa-miR-21-5p	GO:1900039	ISS
hsa-miR-21-5p	GO:1900082	ISS
hsa-miR-21-5p	GO:1901223	IMP
hsa-miR-21-5p	GO:1901299	ISS
hsa-miR-21-5p	GO:1901670	IDA
hsa-miR-21-5p	GO:1902254	IDA
hsa-miR-21-5p	GO:1902304	IDA
hsa-miR-21-5p	GO:1902504	IMP
hsa-miR-21-5p	GO:1902514	IDA
hsa-miR-21-5p	GO:1902731	IDA
hsa-miR-21-5p	GO:1903231	IDA
hsa-miR-21-5p	GO:1903427	ISS
hsa-miR-21-5p	GO:1904639	ISS
hsa-miR-21-5p	GO:1904685	IDA
hsa-miR-21-5p	GO:1904695	IDA
hsa-miR-21-5p	GO:1904707	IDA
hsa-miR-21-5p	GO:1904728	IDA
hsa-miR-21-5p	GO:1904753	IDA
hsa-miR-21-5p	GO:1904754	IMP
hsa-miR-21-5p	GO:1904762	IMP
hsa-miR-21-5p	GO:1904827	IDA
hsa-miR-21-5p	GO:1904830	IDA
hsa-miR-21-5p	GO:1904996	IMP
hsa-miR-21-5p	GO:1905065	IMP
hsa-miR-21-5p	GO:1905460	IDA
hsa-miR-21-5p	GO:1905564	IDA
hsa-miR-21-5p	GO:1905955	ISS
hsa-miR-21-5p	GO:2000134	IMP
hsa-miR-21-5p	GO:2000318	ISS
hsa-miR-21-5p	GO:2000321	ISS
hsa-miR-21-5p	GO:2000377	ISS
hsa-miR-210-3p	GO:0005615	HDA
hsa-miR-210-3p	GO:0035195	IDA
hsa-miR-210-3p	GO:0035278	IDA
hsa-miR-210-3p	GO:0043536	IMP
hsa-miR-210-3p	GO:0045766	IMP
hsa-miR-210-3p	GO:1903231	IDA
hsa-miR-210-3p	GO:1905460	IMP
hsa-miR-212-3p	GO:0005615	HDA
hsa-miR-212-3p	GO:0007179	IMP
hsa-miR-212-3p	GO:0010628	IDA
hsa-miR-212-3p	GO:0010629	IDA
hsa-miR-212-3p	GO:0016525	IDA
hsa-miR-212-3p	GO:0035195	IDA
hsa-miR-212-3p	GO:0035278	IDA
hsa-miR-212-3p	GO:0043537	IMP
hsa-miR-212-3p	GO:0045747	IDA
hsa-miR-212-3p	GO:1903231	IDA
hsa-miR-212-3p	GO:1903609	IDA
hsa-miR-214-3p	GO:0005634	IDA
hsa-miR-214-3p	GO:0008285	IDA
hsa-miR-214-3p	GO:0010593	ISS
hsa-miR-214-3p	GO:0010629	IDA
hsa-miR-214-3p	GO:0016525	IDA
hsa-miR-214-3p	GO:0030336	IDA
hsa-miR-214-3p	GO:0030837	ISS
hsa-miR-214-3p	GO:0035195	IDA
hsa-miR-214-3p	GO:0048471	IDA
hsa-miR-214-3p	GO:0071456	IDA
hsa-miR-214-3p	GO:1900087	IDA
hsa-miR-214-3p	GO:1903231	IDA
hsa-miR-214-3p	GO:1903244	ISS
hsa-miR-214-3p	GO:1904706	IMP
hsa-miR-214-3p	GO:1904707	IDA
hsa-miR-214-3p	GO:1904753	IMP
hsa-miR-214-3p	GO:1905176	IDA
hsa-miR-214-3p	GO:1905205	ISS
hsa-miR-214-5p	GO:1904707	IDA
hsa-miR-215-5p	GO:0005615	HDA
hsa-miR-217	GO:0016525	IDA
hsa-miR-217	GO:0035195	IDA
hsa-miR-217	GO:1901985	IDA
hsa-miR-217	GO:1903231	IDA
hsa-miR-217	GO:2000774	IMP
hsa-miR-218-5p	GO:0008285	IDA
hsa-miR-218-5p	GO:0030336	IDA
hsa-miR-218-5p	GO:0032966	IDA
hsa-miR-218-5p	GO:0035195	IDA
hsa-miR-218-5p	GO:0035278	IDA
hsa-miR-218-5p	GO:0043407	IDA
hsa-miR-218-5p	GO:1903231	IDA
hsa-miR-218-5p	GO:1904753	IDA
hsa-miR-219a-5p	GO:0035195	TAS
hsa-miR-219a-5p	GO:1903231	IDA
hsa-miR-22-3p	GO:0001937	IDA
hsa-miR-22-3p	GO:0005615	HDA
hsa-miR-22-3p	GO:0035195	IDA
hsa-miR-22-3p	GO:0050729	IDA
hsa-miR-22-3p	GO:0051152	ISS
hsa-miR-22-3p	GO:0070062	IDA
hsa-miR-22-3p	GO:0090051	IDA
hsa-miR-22-3p	GO:1903231	IDA
hsa-miR-22-3p	GO:2000774	IDA
hsa-miR-221-3p	GO:0005615	HDA
hsa-miR-221-3p	GO:0008285	IDA
hsa-miR-221-3p	GO:0009749	IMP
hsa-miR-221-3p	GO:0010634	IGI
hsa-miR-221-3p	GO:0010718	IGI
hsa-miR-221-3p	GO:0034115	IDA
hsa-miR-221-3p	GO:0035195	IDA
hsa-miR-221-3p	GO:0035278	IDA
hsa-miR-221-3p	GO:0042531	IDA
hsa-miR-221-3p	GO:0043065	IDA
hsa-miR-221-3p	GO:0043066	IDA
hsa-miR-221-3p	GO:0043536	IMP
hsa-miR-221-3p	GO:0044828	ISS
hsa-miR-221-3p	GO:0045648	IDA
hsa-miR-221-3p	GO:0046427	IDA
hsa-miR-221-3p	GO:0048008	IMP
hsa-miR-221-3p	GO:0048680	ISS
hsa-miR-221-3p	GO:0050728	IGI
hsa-miR-221-3p	GO:0051897	IDA
hsa-miR-221-3p	GO:0060354	IGI
hsa-miR-221-3p	GO:0070373	IDA
hsa-miR-221-3p	GO:0070374	IDA
hsa-miR-221-3p	GO:0090051	IGI
hsa-miR-221-3p	GO:1900016	ISS
hsa-miR-221-3p	GO:1900087	IDA
hsa-miR-221-3p	GO:1900149	ISS
hsa-miR-221-3p	GO:1902034	IDA
hsa-miR-221-3p	GO:1903122	IDA
hsa-miR-221-3p	GO:1903231	IDA
hsa-miR-221-3p	GO:1903671	IGI
hsa-miR-221-3p	GO:1903691	IDA
hsa-miR-221-3p	GO:1904707	IMP
hsa-miR-221-3p	GO:1904754	IMP
hsa-miR-221-3p	GO:1904995	IGI
hsa-miR-221-3p	GO:1905046	ISS
hsa-miR-221-3p	GO:1905064	IMP
hsa-miR-221-3p	GO:1905176	IMP
hsa-miR-221-3p	GO:2000780	IDA
hsa-miR-221-5p	GO:0005615	HDA
hsa-miR-221-5p	GO:0035195	IDA
hsa-miR-221-5p	GO:1903231	IDA
hsa-miR-222-3p	GO:0005615	HDA
hsa-miR-222-3p	GO:0010634	IGI
hsa-miR-222-3p	GO:0010718	IGI
hsa-miR-222-3p	GO:0016525	IDA
hsa-miR-222-3p	GO:0035195	IDA
hsa-miR-222-3p	GO:0035278	IDA
hsa-miR-222-3p	GO:0043066	IDA
hsa-miR-222-3p	GO:0044828	ISS
hsa-miR-222-3p	GO:0045648	IDA
hsa-miR-222-3p	GO:0048680	ISS
hsa-miR-222-3p	GO:0050728	IGI
hsa-miR-222-3p	GO:0051897	IDA
hsa-miR-222-3p	GO:0060045	ISS
hsa-miR-222-3p	GO:0060354	IGI
hsa-miR-222-3p	GO:0070374	IDA
hsa-miR-222-3p	GO:0090263	IDA
hsa-miR-222-3p	GO:1900016	ISS
hsa-miR-222-3p	GO:1900087	IDA
hsa-miR-222-3p	GO:1900149	ISS
hsa-miR-222-3p	GO:1902034	IDA
hsa-miR-222-3p	GO:1903122	IDA
hsa-miR-222-3p	GO:1903231	IDA
hsa-miR-222-3p	GO:1903588	IDA
hsa-miR-222-3p	GO:1904707	ISS
hsa-miR-222-3p	GO:1904995	IGI
hsa-miR-222-3p	GO:1905046	ISS
hsa-miR-222-3p	GO:2000726	ISS
hsa-miR-223-3p	GO:0005615	IDA
hsa-miR-223-3p	GO:0010628	IDA
hsa-miR-223-3p	GO:0034260	IDA
hsa-miR-223-3p	GO:0035195	IDA
hsa-miR-223-3p	GO:0046326	IDA
hsa-miR-223-3p	GO:0048471	ISS
hsa-miR-223-3p	GO:1901342	IDA
hsa-miR-223-3p	GO:1903078	IDA
hsa-miR-223-3p	GO:1903231	IDA
hsa-miR-223-3p	GO:1904706	IDA
hsa-miR-223-3p	GO:1904753	IDA
hsa-miR-223-5p	GO:0005615	HDA
hsa-miR-224-5p	GO:0005615	HDA
hsa-miR-224-5p	GO:0035195	IDA
hsa-miR-224-5p	GO:1903231	IDA
hsa-miR-2355-5p	GO:0035195	IDA
hsa-miR-2355-5p	GO:0090051	IDA
hsa-miR-2355-5p	GO:1903231	IDA
hsa-miR-2355-5p	GO:1903588	IDA
hsa-miR-23a-3p	GO:0005615	HDA
hsa-miR-23a-3p	GO:0035195	IDA
hsa-miR-23a-3p	GO:0035924	IGI
hsa-miR-23a-3p	GO:0043116	IDA
hsa-miR-23a-3p	GO:0061049	ISS
hsa-miR-23a-3p	GO:0070062	IDA
hsa-miR-23a-3p	GO:0070374	IGI
hsa-miR-23a-3p	GO:0090050	IGI
hsa-miR-23a-3p	GO:1903231	IDA
hsa-miR-23a-3p	GO:1903589	IGI
hsa-miR-23a-3p	GO:1903670	IDA
hsa-miR-23b-3p	GO:0005615	HDA
hsa-miR-23b-3p	GO:0010628	IGI
hsa-miR-23b-3p	GO:0010629	IDA
hsa-miR-23b-3p	GO:0035195	IDA
hsa-miR-23b-3p	GO:0035924	IGI
hsa-miR-23b-3p	GO:0043117	IDA
hsa-miR-23b-3p	GO:0060045	IDA
hsa-miR-23b-3p	GO:0061049	ISS
hsa-miR-23b-3p	GO:0070374	IGI
hsa-miR-23b-3p	GO:0090050	IGI
hsa-miR-23b-3p	GO:1903231	IDA
hsa-miR-23b-3p	GO:1903589	IGI
hsa-miR-23b-3p	GO:1903671	IDA
hsa-miR-24-2-5p	GO:0005615	HDA
hsa-miR-24-3p	GO:0005615	IDA
hsa-miR-24-3p	GO:0010667	ISS
hsa-miR-24-3p	GO:0016525	IDA
hsa-miR-24-3p	GO:0035195	IDA
hsa-miR-24-3p	GO:0043537	IDA
hsa-miR-24-3p	GO:0061049	ISS
hsa-miR-24-3p	GO:0070062	IDA
hsa-miR-24-3p	GO:0070374	ISS
hsa-miR-24-3p	GO:0071901	IDA
hsa-miR-24-3p	GO:1903231	IDA
hsa-miR-24-3p	GO:1903428	IDA
hsa-miR-24-3p	GO:1903588	IDA
hsa-miR-24-3p	GO:1904684	ISS
hsa-miR-24-3p	GO:1905461	IDA
hsa-miR-24-3p	GO:1905522	ISS
hsa-miR-24-3p	GO:1905563	IDA
hsa-miR-24-3p	GO:2000270	ISS
hsa-miR-24-3p	GO:2000353	IDA
hsa-miR-25-3p	GO:0005615	HDA
hsa-miR-25-3p	GO:0035195	IDA
hsa-miR-25-3p	GO:0055022	ISS
hsa-miR-25-3p	GO:1903231	IDA
hsa-miR-25-3p	GO:1903243	ISS
hsa-miR-25-5p	GO:0005615	HDA
hsa-miR-25-5p	GO:0035195	IDA
hsa-miR-25-5p	GO:1903231	IDA
hsa-miR-26a-5p	GO:0005615	HDA
hsa-miR-26a-5p	GO:0007179	IDA
hsa-miR-26a-5p	GO:0008285	IDA
hsa-miR-26a-5p	GO:0010459	ISS
hsa-miR-26a-5p	GO:0030514	IDA
hsa-miR-26a-5p	GO:0035195	IDA
hsa-miR-26a-5p	GO:0038084	IDA
hsa-miR-26a-5p	GO:0043409	IDA
hsa-miR-26a-5p	GO:0043433	IDA
hsa-miR-26a-5p	GO:0051001	IDA
hsa-miR-26a-5p	GO:0060371	ISS
hsa-miR-26a-5p	GO:0090051	IDA
hsa-miR-26a-5p	GO:1902807	IDA
hsa-miR-26a-5p	GO:1903231	IDA
hsa-miR-26a-5p	GO:1903588	IDA
hsa-miR-26a-5p	GO:1903609	ISS
hsa-miR-26a-5p	GO:1904707	IMP
hsa-miR-26a-5p	GO:1904754	IMP
hsa-miR-26a-5p	GO:1905064	IDA
hsa-miR-26a-5p	GO:2000134	IDA
hsa-miR-26b-3p	GO:0005615	HDA
hsa-miR-26b-5p	GO:0005615	HDA
hsa-miR-27a-3p	GO:0005615	HDA
hsa-miR-27a-3p	GO:0005622	IEA
hsa-miR-27a-3p	GO:0010989	IDA
hsa-miR-27a-3p	GO:0035195	IDA
hsa-miR-27a-3p	GO:0035278	IDA
hsa-miR-27a-3p	GO:0035924	IGI
hsa-miR-27a-3p	GO:0038061	ISS
hsa-miR-27a-3p	GO:0045893	IDA
hsa-miR-27a-3p	GO:0070374	IGI
hsa-miR-27a-3p	GO:0090050	IGI
hsa-miR-27a-3p	GO:1903231	IDA
hsa-miR-27a-3p	GO:1903589	IGI
hsa-miR-27a-3p	GO:1904707	ISS
hsa-miR-27a-3p	GO:1905564	IDA
hsa-miR-27b-3p	GO:0005615	HDA
hsa-miR-27b-3p	GO:0005622	IEA
hsa-miR-27b-3p	GO:0010989	IDA
hsa-miR-27b-3p	GO:0035195	IDA
hsa-miR-27b-3p	GO:0035278	IDA
hsa-miR-27b-3p	GO:0035924	IDA
hsa-miR-27b-3p	GO:0038061	ISS
hsa-miR-27b-3p	GO:0042632	IDA
hsa-miR-27b-3p	GO:0045766	IMP
hsa-miR-27b-3p	GO:0070062	IDA
hsa-miR-27b-3p	GO:0070374	IGI
hsa-miR-27b-3p	GO:0071864	IMP
hsa-miR-27b-3p	GO:0090050	IDA
hsa-miR-27b-3p	GO:0090322	IGI
hsa-miR-27b-3p	GO:0090370	IDA
hsa-miR-27b-3p	GO:0106090	IMP
hsa-miR-27b-3p	GO:1903231	IDA
hsa-miR-27b-3p	GO:1903589	IDA
hsa-miR-27b-3p	GO:1904707	ISS
hsa-miR-27b-3p	GO:1905596	IDA
hsa-miR-28-3p	GO:0005615	IDA
hsa-miR-28-5p	GO:0005615	HDA
hsa-miR-28-5p	GO:0035278	IDA
hsa-miR-28-5p	GO:1903231	IDA
hsa-miR-296-5p	GO:0010641	IDA
hsa-miR-296-5p	GO:0030949	IDA
hsa-miR-296-5p	GO:0035195	IDA
hsa-miR-296-5p	GO:0090050	IMP
hsa-miR-296-5p	GO:1903231	IDA
hsa-miR-297	GO:0000993	IDA
hsa-miR-298	GO:0035278	IDA
hsa-miR-298	GO:1903231	IDA
hsa-miR-299-5p	GO:0035278	IDA
hsa-miR-299-5p	GO:1903231	IDA
hsa-miR-29a-3p	GO:0005615	HDA
hsa-miR-29a-3p	GO:0005737	IDA
hsa-miR-29a-3p	GO:0005739	IEA
hsa-miR-29a-3p	GO:0008285	IDA
hsa-miR-29a-3p	GO:0010595	IDA
hsa-miR-29a-3p	GO:0010628	IDA
hsa-miR-29a-3p	GO:0010629	IDA
hsa-miR-29a-3p	GO:0016525	IDA
hsa-miR-29a-3p	GO:0030335	IDA
hsa-miR-29a-3p	GO:0030336	IDA
hsa-miR-29a-3p	GO:0032966	IDA
hsa-miR-29a-3p	GO:0035195	IDA
hsa-miR-29a-3p	GO:0035278	IDA
hsa-miR-29a-3p	GO:0043065	IDA
hsa-miR-29a-3p	GO:0044030	IDA
hsa-miR-29a-3p	GO:0045766	IDA
hsa-miR-29a-3p	GO:0051897	IDA
hsa-miR-29a-3p	GO:0051898	IDA
hsa-miR-29a-3p	GO:0061754	IDA
hsa-miR-29a-3p	GO:0070062	IDA
hsa-miR-29a-3p	GO:1900087	IDA
hsa-miR-29a-3p	GO:1902110	IDA
hsa-miR-29a-3p	GO:1903231	IDA
hsa-miR-29a-3p	GO:1905564	IDA
hsa-miR-29a-3p	GO:2000134	IDA
hsa-miR-29b-3p	GO:0005615	HDA
hsa-miR-29b-3p	GO:0005634	IDA
hsa-miR-29b-3p	GO:0005737	IDA
hsa-miR-29b-3p	GO:0005739	IEA
hsa-miR-29b-3p	GO:0008285	IDA
hsa-miR-29b-3p	GO:0010628	IGI
hsa-miR-29b-3p	GO:0010629	IMP
hsa-miR-29b-3p	GO:0010719	IDA
hsa-miR-29b-3p	GO:0030335	IDA
hsa-miR-29b-3p	GO:0030336	IDA
hsa-miR-29b-3p	GO:0030512	IDA
hsa-miR-29b-3p	GO:0032966	IDA
hsa-miR-29b-3p	GO:0035195	IDA
hsa-miR-29b-3p	GO:0035278	IDA
hsa-miR-29b-3p	GO:0043065	IDA
hsa-miR-29b-3p	GO:0043409	IDA
hsa-miR-29b-3p	GO:0044030	IDA
hsa-miR-29b-3p	GO:0045600	IMP
hsa-miR-29b-3p	GO:0050680	ISS
hsa-miR-29b-3p	GO:0050709	ISS
hsa-miR-29b-3p	GO:0051898	IDA
hsa-miR-29b-3p	GO:0060312	NAS
hsa-miR-29b-3p	GO:0061754	IDA
hsa-miR-29b-3p	GO:0070062	IDA
hsa-miR-29b-3p	GO:0090090	IDA
hsa-miR-29b-3p	GO:1901202	IC
hsa-miR-29b-3p	GO:1901223	IDA
hsa-miR-29b-3p	GO:1902110	IDA
hsa-miR-29b-3p	GO:1902461	IMP
hsa-miR-29b-3p	GO:1903202	IDA
hsa-miR-29b-3p	GO:1903231	IDA
hsa-miR-29b-3p	GO:1903845	IGI
hsa-miR-29b-3p	GO:1903847	ISS
hsa-miR-29b-3p	GO:1904027	ISS
hsa-miR-29b-3p	GO:1904465	ISS
hsa-miR-29b-3p	GO:1904685	ISS
hsa-miR-29b-3p	GO:1905041	IEP
hsa-miR-29b-3p	GO:1905049	ISS
hsa-miR-29b-3p	GO:1905241	ISS
hsa-miR-29b-3p	GO:1905299	ISS
hsa-miR-29b-3p	GO:2000134	IMP
hsa-miR-29c-3p	GO:0001953	IDA
hsa-miR-29c-3p	GO:0005615	HDA
hsa-miR-29c-3p	GO:0005739	IEA
hsa-miR-29c-3p	GO:0008285	IDA
hsa-miR-29c-3p	GO:0010629	IDA
hsa-miR-29c-3p	GO:0030336	IDA
hsa-miR-29c-3p	GO:0035195	IDA
hsa-miR-29c-3p	GO:0043065	IDA
hsa-miR-29c-3p	GO:0044030	IDA
hsa-miR-29c-3p	GO:0051898	IDA
hsa-miR-29c-3p	GO:0061754	IDA
hsa-miR-29c-3p	GO:0070062	IDA
hsa-miR-29c-3p	GO:1902110	IDA
hsa-miR-29c-3p	GO:1903231	IDA
hsa-miR-29c-3p	GO:1904684	IDA
hsa-miR-29c-3p	GO:2000134	IDA
hsa-miR-29c-5p	GO:0010629	IDA
hsa-miR-29c-5p	GO:0016525	IDA
hsa-miR-29c-5p	GO:0035195	IDA
hsa-miR-29c-5p	GO:0043569	IDA
hsa-miR-29c-5p	GO:0090051	IDA
hsa-miR-29c-5p	GO:1902807	IDA
hsa-miR-29c-5p	GO:1903231	IDA
hsa-miR-29c-5p	GO:1903588	IDA
hsa-miR-29c-5p	GO:1905563	IDA
hsa-miR-301a-3p	GO:0005615	HDA
hsa-miR-301a-3p	GO:0035195	IDA
hsa-miR-301a-3p	GO:1903231	IDA
hsa-miR-301a-3p	GO:1904707	IDA
hsa-miR-301b-3p	GO:0035195	IDA
hsa-miR-301b-3p	GO:0042953	IDA
hsa-miR-301b-3p	GO:0090370	IDA
hsa-miR-301b-3p	GO:1903231	IDA
hsa-miR-30a-3p	GO:0005615	HDA
hsa-miR-30a-3p	GO:0007179	IDA
hsa-miR-30a-3p	GO:0035195	IDA
hsa-miR-30a-3p	GO:0043536	IDA
hsa-miR-30a-3p	GO:0045766	IDA
hsa-miR-30a-3p	GO:1903231	IDA
hsa-miR-30a-5p	GO:0005615	HDA
hsa-miR-30a-5p	GO:0035195	IMP
hsa-miR-30a-5p	GO:1903231	IDA
hsa-miR-30b-5p	GO:0001934	IDA
hsa-miR-30b-5p	GO:0005615	IDA
hsa-miR-30b-5p	GO:0010628	IDA
hsa-miR-30b-5p	GO:0016525	IDA
hsa-miR-30b-5p	GO:0030511	IDA
hsa-miR-30b-5p	GO:0035195	IDA
hsa-miR-30b-5p	GO:0042104	IGI
hsa-miR-30b-5p	GO:0045590	IGI
hsa-miR-30b-5p	GO:1903231	IDA
hsa-miR-30b-5p	GO:1903672	IDA
hsa-miR-30b-5p	GO:1905563	IDA
hsa-miR-30b-5p	GO:2000352	IDA
hsa-miR-30c-5p	GO:0005615	IDA
hsa-miR-30c-5p	GO:0008035	IDA
hsa-miR-30c-5p	GO:0010868	IDA
hsa-miR-30c-5p	GO:0035195	IDA
hsa-miR-30c-5p	GO:0045717	IDA
hsa-miR-30c-5p	GO:0050709	IDA
hsa-miR-30c-5p	GO:0071072	IDA
hsa-miR-30c-5p	GO:1903231	IDA
hsa-miR-30c-5p	GO:1903671	IMP
hsa-miR-30c-5p	GO:1905884	IDA
hsa-miR-30d-5p	GO:0005615	HDA
hsa-miR-30e-3p	GO:0005615	HDA
hsa-miR-30e-5p	GO:0005615	HDA
hsa-miR-30e-5p	GO:0010667	ISS
hsa-miR-30e-5p	GO:0035195	IDA
hsa-miR-30e-5p	GO:0055118	ISS
hsa-miR-30e-5p	GO:0140193	ISS
hsa-miR-30e-5p	GO:1903231	IDA
hsa-miR-30e-5p	GO:1903671	IMP
hsa-miR-30e-5p	GO:1905563	IDA
hsa-miR-30e-5p	GO:2000352	IDA
hsa-miR-31-5p	GO:0005615	IDA
hsa-miR-31-5p	GO:0035195	IDA
hsa-miR-31-5p	GO:0035278	IDA
hsa-miR-31-5p	GO:0043536	IMP
hsa-miR-31-5p	GO:0045766	IDA
hsa-miR-31-5p	GO:0050728	IC
hsa-miR-31-5p	GO:0071356	IDA
hsa-miR-31-5p	GO:0090050	IDA
hsa-miR-31-5p	GO:1903231	IDA
hsa-miR-31-5p	GO:1903672	IDA
hsa-miR-31-5p	GO:1904995	IDA
hsa-miR-31-5p	GO:1990742	IDA
hsa-miR-3158-3p	GO:0005615	HDA
hsa-miR-3173-5p	GO:0005615	HDA
hsa-miR-32-3p	GO:0035195	IDA
hsa-miR-32-3p	GO:1903231	IDA
hsa-miR-320a	GO:0005615	IDA
hsa-miR-320a	GO:0010666	ISS
hsa-miR-320a	GO:0035195	IDA
hsa-miR-320a	GO:0090051	ISS
hsa-miR-320a	GO:1903231	IDA
hsa-miR-320b	GO:0005615	HDA
hsa-miR-320c	GO:0005615	HDA
hsa-miR-323a-3p	GO:0005615	HDA
hsa-miR-323b-3p	GO:0005615	HDA
hsa-miR-328-3p	GO:0002027	ISS
hsa-miR-328-3p	GO:0005615	HDA
hsa-miR-328-3p	GO:0035195	IDA
hsa-miR-328-3p	GO:1903231	IDA
hsa-miR-328-3p	GO:1904878	ISS
hsa-miR-328-3p	GO:1905001	ISS
hsa-miR-329-3p	GO:0005622	IEA
hsa-miR-329-3p	GO:0035195	IMP
hsa-miR-329-3p	GO:0038061	IDA
hsa-miR-329-3p	GO:0090051	IMP
hsa-miR-329-3p	GO:1900747	IDA
hsa-miR-329-3p	GO:1903231	IDA
hsa-miR-329-3p	GO:1903671	ISS
hsa-miR-329-3p	GO:1905563	IMP
hsa-miR-329-3p	GO:1905652	ISS
hsa-miR-331-3p	GO:0005615	HDA
hsa-miR-335-3p	GO:0005615	HDA
hsa-miR-335-5p	GO:0005615	IDA
hsa-miR-338-3p	GO:0005615	HDA
hsa-miR-339-3p	GO:0005615	HDA
hsa-miR-339-5p	GO:0044344	ISS
hsa-miR-339-5p	GO:1904706	ISS
hsa-miR-33a-3p	GO:0000993	IDA
hsa-miR-340-3p	GO:0005615	HDA
hsa-miR-340-5p	GO:0005615	HDA
hsa-miR-342-3p	GO:0005615	HDA
hsa-miR-342-5p	GO:0005615	HDA
hsa-miR-342-5p	GO:0030512	IDA
hsa-miR-342-5p	GO:0035195	IDA
hsa-miR-342-5p	GO:0043536	IDA
hsa-miR-342-5p	GO:0051898	IDA
hsa-miR-342-5p	GO:0062000	IDA
hsa-miR-342-5p	GO:1900747	IDA
hsa-miR-342-5p	GO:1903231	IDA
hsa-miR-342-5p	GO:1903588	IDA
hsa-miR-345-5p	GO:0005615	HDA
hsa-miR-345-5p	GO:0035278	IDA
hsa-miR-345-5p	GO:1903231	IDA
hsa-miR-34a-3p	GO:1905563	IDA
hsa-miR-34a-5p	GO:0010628	IDA
hsa-miR-34a-5p	GO:0010666	IDA
hsa-miR-34a-5p	GO:0010942	IMP
hsa-miR-34a-5p	GO:0016525	IDA
hsa-miR-34a-5p	GO:0030336	IMP
hsa-miR-34a-5p	GO:0035195	IDA
hsa-miR-34a-5p	GO:0051152	IDA
hsa-miR-34a-5p	GO:0051898	ISS
hsa-miR-34a-5p	GO:0061044	IDA
hsa-miR-34a-5p	GO:0071158	ISS
hsa-miR-34a-5p	GO:0071456	IDA
hsa-miR-34a-5p	GO:0071672	IDA
hsa-miR-34a-5p	GO:0090281	IDA
hsa-miR-34a-5p	GO:0110058	IDA
hsa-miR-34a-5p	GO:1901985	IDA
hsa-miR-34a-5p	GO:1903231	IDA
hsa-miR-34a-5p	GO:1903671	IDA
hsa-miR-34a-5p	GO:1904706	IDA
hsa-miR-34a-5p	GO:1904753	IDA
hsa-miR-34a-5p	GO:1905205	ISS
hsa-miR-34a-5p	GO:1905206	IMP
hsa-miR-34a-5p	GO:2000774	IDA
hsa-miR-34b-5p	GO:0051898	ISS
hsa-miR-34b-5p	GO:1903244	ISS
hsa-miR-34b-5p	GO:1903671	ISS
hsa-miR-34b-5p	GO:1905205	ISS
hsa-miR-34c-5p	GO:0035195	IGI
hsa-miR-34c-5p	GO:0051898	ISS
hsa-miR-34c-5p	GO:1903244	ISS
hsa-miR-34c-5p	GO:1903671	ISS
hsa-miR-34c-5p	GO:1905205	ISS
hsa-miR-3605-3p	GO:0005615	HDA
hsa-miR-361-3p	GO:0005615	HDA
hsa-miR-361-5p	GO:0005615	HDA
hsa-miR-361-5p	GO:0016525	IMP
hsa-miR-361-5p	GO:0035195	IDA
hsa-miR-361-5p	GO:0090051	IDA
hsa-miR-361-5p	GO:1903231	IDA
hsa-miR-361-5p	GO:1903588	IDA
hsa-miR-3615	GO:0005615	HDA
hsa-miR-362-3p	GO:0035195	IDA
hsa-miR-362-3p	GO:1903231	IDA
hsa-miR-362-3p	GO:1904706	IDA
hsa-miR-362-3p	GO:1904753	IDA
hsa-miR-362-3p	GO:2000134	IDA
hsa-miR-363-3p	GO:0005615	HDA
hsa-miR-363-3p	GO:0035195	IDA
hsa-miR-363-3p	GO:1903231	IDA
hsa-miR-370-3p	GO:0005615	HDA
hsa-miR-372-3p	GO:0008284	IDA
hsa-miR-372-3p	GO:0035195	IDA
hsa-miR-372-3p	GO:1900087	IDA
hsa-miR-372-3p	GO:1903231	IDA
hsa-miR-374a-3p	GO:0005615	HDA
hsa-miR-374a-5p	GO:0005615	HDA
hsa-miR-374b-5p	GO:0005615	HDA
hsa-miR-375	GO:0000993	IDA
hsa-miR-375	GO:0005615	HDA
hsa-miR-375	GO:0051898	ISS
hsa-miR-375	GO:1903671	IGI
hsa-miR-375	GO:2000353	IGI
hsa-miR-376c-3p	GO:0005615	HDA
hsa-miR-377-3p	GO:1903671	IMP
hsa-miR-378a-3p	GO:0005615	HDA
hsa-miR-378a-5p	GO:0000993	IDA
hsa-miR-378a-5p	GO:0035195	IDA
hsa-miR-378a-5p	GO:0045766	ISS
hsa-miR-378a-5p	GO:1903231	IDA
hsa-miR-381-3p	GO:0005615	HDA
hsa-miR-409-3p	GO:0005615	HDA
hsa-miR-409-3p	GO:0035195	IDA
hsa-miR-409-3p	GO:0061754	IDA
hsa-miR-409-3p	GO:1903231	IDA
hsa-miR-410-3p	GO:0005615	HDA
hsa-miR-410-3p	GO:0035195	IDA
hsa-miR-410-3p	GO:0090051	IDA
hsa-miR-410-3p	GO:1903231	IDA
hsa-miR-410-3p	GO:1903588	IDA
hsa-miR-411-5p	GO:0005615	HDA
hsa-miR-421	GO:0005615	HDA
hsa-miR-423-3p	GO:0005615	HDA
hsa-miR-423-3p	GO:0035195	IDA
hsa-miR-423-3p	GO:1903231	IDA
hsa-miR-423-5p	GO:0005615	HDA
hsa-miR-424-3p	GO:0005615	HDA
hsa-miR-424-5p	GO:0001937	IDA
hsa-miR-424-5p	GO:0005615	IDA
hsa-miR-424-5p	GO:0016525	IGI
hsa-miR-424-5p	GO:0035195	IDA
hsa-miR-424-5p	GO:0040037	IGI
hsa-miR-424-5p	GO:0043537	IGI
hsa-miR-424-5p	GO:0070317	IGI
hsa-miR-424-5p	GO:0070373	IGI
hsa-miR-424-5p	GO:0090051	IGI
hsa-miR-424-5p	GO:0106128	ISS
hsa-miR-424-5p	GO:1900747	IDA
hsa-miR-424-5p	GO:1903231	IDA
hsa-miR-424-5p	GO:1903588	IDA
hsa-miR-424-5p	GO:1904706	IGI
hsa-miR-424-5p	GO:1904753	ISS
hsa-miR-424-5p	GO:1904831	ISS
hsa-miR-424-5p	GO:1904858	IDA
hsa-miR-424-5p	GO:1905563	IGI
hsa-miR-424-5p	GO:2000545	IDA
hsa-miR-425-5p	GO:0005615	HDA
hsa-miR-425-5p	GO:0035195	IGI
hsa-miR-425-5p	GO:1903231	IDA
hsa-miR-4286	GO:0005615	HDA
hsa-miR-431-5p	GO:0005615	HDA
hsa-miR-432-5p	GO:0005615	HDA
hsa-miR-4433b-5p	GO:0005615	HDA
hsa-miR-4446-3p	GO:0005615	HDA
hsa-miR-448	GO:0035195	IDA
hsa-miR-448	GO:1903231	IDA
hsa-miR-448	GO:1904707	IDA
hsa-miR-448	GO:1904754	IDA
hsa-miR-4508	GO:0005615	HDA
hsa-miR-451a	GO:0005615	HDA
hsa-miR-451a	GO:0035470	IDA
hsa-miR-451a	GO:0070062	IDA
hsa-miR-451a	GO:1904754	IDA
hsa-miR-454-3p	GO:0005615	HDA
hsa-miR-4632-3p	GO:0005615	IDA
hsa-miR-4632-3p	GO:0035195	IDA
hsa-miR-4632-3p	GO:0036120	IDA
hsa-miR-4632-3p	GO:1903231	IDA
hsa-miR-4632-3p	GO:1904706	IDA
hsa-miR-4732-3p	GO:0005615	HDA
hsa-miR-4732-5p	GO:0005615	IDA
hsa-miR-483-3p	GO:0035195	IDA
hsa-miR-483-3p	GO:0045599	ISS
hsa-miR-483-3p	GO:1903231	IDA
hsa-miR-483-5p	GO:0035278	IDA
hsa-miR-483-5p	GO:0090051	IMP
hsa-miR-483-5p	GO:1903231	IDA
hsa-miR-483-5p	GO:1903588	IMP
hsa-miR-484	GO:0005615	HDA
hsa-miR-485-5p	GO:0005615	HDA
hsa-miR-486-3p	GO:0005615	HDA
hsa-miR-486-5p	GO:0005615	HDA
hsa-miR-487b-3p	GO:0005615	HDA
hsa-miR-487b-3p	GO:0035195	IDA
hsa-miR-487b-3p	GO:0090050	IDA
hsa-miR-487b-3p	GO:1903231	IDA
hsa-miR-487b-3p	GO:1903589	IDA
hsa-miR-487b-3p	GO:1903671	ISS
hsa-miR-487b-3p	GO:1905563	IMP
hsa-miR-487b-3p	GO:1905652	ISS
hsa-miR-492	GO:0010629	IDA
hsa-miR-492	GO:0016525	IDA
hsa-miR-492	GO:0035195	IDA
hsa-miR-492	GO:0043537	IDA
hsa-miR-492	GO:1903231	IDA
hsa-miR-492	GO:1905563	IDA
hsa-miR-493-5p	GO:0005615	HDA
hsa-miR-494-3p	GO:0010629	IDA
hsa-miR-494-3p	GO:0035195	IDA
hsa-miR-494-3p	GO:0048147	IMP
hsa-miR-494-3p	GO:0090051	IDA
hsa-miR-494-3p	GO:1903231	IDA
hsa-miR-494-3p	GO:1903588	IDA
hsa-miR-494-3p	GO:1905652	ISS
hsa-miR-495-3p	GO:0035195	IDA
hsa-miR-495-3p	GO:0045602	IMP
hsa-miR-495-3p	GO:0090051	IMP
hsa-miR-495-3p	GO:1900087	IDA
hsa-miR-495-3p	GO:1903231	IDA
hsa-miR-495-3p	GO:1903588	IMP
hsa-miR-495-3p	GO:1903671	ISS
hsa-miR-495-3p	GO:1905563	IMP
hsa-miR-495-3p	GO:1905564	IDA
hsa-miR-495-3p	GO:1905652	ISS
hsa-miR-495-3p	GO:2000352	IDA
hsa-miR-497-5p	GO:0035195	IDA
hsa-miR-497-5p	GO:0090051	IDA
hsa-miR-497-5p	GO:1903231	IDA
hsa-miR-497-5p	GO:1903588	IDA
hsa-miR-499a-3p	GO:0035195	IDA
hsa-miR-499a-3p	GO:0035278	IDA
hsa-miR-499a-3p	GO:0043536	IDA
hsa-miR-499a-3p	GO:1903231	IDA
hsa-miR-499a-3p	GO:1904707	IDA
hsa-miR-499a-3p	GO:1904754	IDA
hsa-miR-499a-3p	GO:1905564	IDA
hsa-miR-499a-5p	GO:0014883	ISS
hsa-miR-499a-5p	GO:0035195	IDA
hsa-miR-499a-5p	GO:1903231	IDA
hsa-miR-499a-5p	GO:2000727	IDA
hsa-miR-499a-5p	GO:2000818	IDA
hsa-miR-500a-3p	GO:0005615	HDA
hsa-miR-501-3p	GO:0005615	HDA
hsa-miR-5010-5p	GO:0005615	HDA
hsa-miR-502-3p	GO:0005615	HDA
hsa-miR-503-5p	GO:0001937	IDA
hsa-miR-503-5p	GO:0010596	IDA
hsa-miR-503-5p	GO:0010812	IDA
hsa-miR-503-5p	GO:0016525	IGI
hsa-miR-503-5p	GO:0035195	IDA
hsa-miR-503-5p	GO:0035278	IDA
hsa-miR-503-5p	GO:0040037	IGI
hsa-miR-503-5p	GO:0043537	IGI
hsa-miR-503-5p	GO:0070317	IGI
hsa-miR-503-5p	GO:0070373	IGI
hsa-miR-503-5p	GO:0072563	IDA
hsa-miR-503-5p	GO:0090051	IGI
hsa-miR-503-5p	GO:1902807	IDA
hsa-miR-503-5p	GO:1903231	IDA
hsa-miR-503-5p	GO:1903588	IDA
hsa-miR-503-5p	GO:1903589	IGI
hsa-miR-503-5p	GO:1904706	IGI
hsa-miR-503-5p	GO:1904753	IDA
hsa-miR-503-5p	GO:1905563	IGI
hsa-miR-505-3p	GO:0005615	HDA
hsa-miR-505-3p	GO:0016525	IDA
hsa-miR-505-3p	GO:0035195	IDA
hsa-miR-505-3p	GO:0043537	IDA
hsa-miR-505-3p	GO:1903231	IDA
hsa-miR-505-5p	GO:0005615	IDA
hsa-miR-509-3p	GO:0010628	IGI
hsa-miR-509-3p	GO:0010629	IDA
hsa-miR-509-3p	GO:0035195	IDA
hsa-miR-509-3p	GO:0060045	IDA
hsa-miR-509-3p	GO:1903231	IDA
hsa-miR-514a-3p	GO:0035195	IDA
hsa-miR-514a-3p	GO:1903231	IDA
hsa-miR-515-3p	GO:0008284	IMP
hsa-miR-515-3p	GO:0035195	IDA
hsa-miR-515-3p	GO:1900087	IMP
hsa-miR-515-3p	GO:1903231	IDA
hsa-miR-5189-5p	GO:0005615	HDA
hsa-miR-518a-3p	GO:0003674	ND
hsa-miR-518a-3p	GO:0005575	ND
hsa-miR-518a-3p	GO:0008150	ND
hsa-miR-518a-5p	GO:0005575	ND
hsa-miR-518a-5p	GO:0035195	IDA
hsa-miR-518a-5p	GO:1903231	IDA
hsa-miR-518b	GO:0005575	ND
hsa-miR-518b	GO:0008285	IDA
hsa-miR-518b	GO:0030336	IDA
hsa-miR-518b	GO:0030857	IMP
hsa-miR-518b	GO:0035195	IDA
hsa-miR-518b	GO:0035278	IDA
hsa-miR-518b	GO:0043065	IDA
hsa-miR-518b	GO:1903231	IDA
hsa-miR-518c-3p	GO:0005575	ND
hsa-miR-518c-3p	GO:0035195	IDA
hsa-miR-518c-3p	GO:1903231	IDA
hsa-miR-518c-5p	GO:0003674	ND
hsa-miR-518c-5p	GO:0005575	ND
hsa-miR-518c-5p	GO:0008150	ND
hsa-miR-518d-3p	GO:0003674	ND
hsa-miR-518d-3p	GO:0005575	ND
hsa-miR-518d-3p	GO:0008150	ND
hsa-miR-518d-5p	GO:0005575	ND
hsa-miR-518d-5p	GO:0035195	IDA
hsa-miR-518d-5p	GO:1903231	IDA
hsa-miR-518e-3p	GO:0003674	ND
hsa-miR-518e-3p	GO:0005575	ND
hsa-miR-518e-3p	GO:0008150	ND
hsa-miR-518f-3p	GO:0003674	ND
hsa-miR-518f-3p	GO:0005575	ND
hsa-miR-518f-3p	GO:0008150	ND
hsa-miR-518f-5p	GO:0003674	ND
hsa-miR-518f-5p	GO:0005575	ND
hsa-miR-518f-5p	GO:0008150	ND
hsa-miR-519b-3p	GO:0035195	IDA
hsa-miR-519b-3p	GO:1903231	IDA
hsa-miR-519d-3p	GO:0008284	IMP
hsa-miR-519d-3p	GO:0035195	IDA
hsa-miR-519d-3p	GO:1900087	IMP
hsa-miR-519d-3p	GO:1903231	IDA
hsa-miR-519e-3p	GO:0035195	IDA
hsa-miR-519e-3p	GO:1903231	IDA
hsa-miR-520a-3p	GO:0008284	IDA
hsa-miR-520a-3p	GO:0035195	IDA
hsa-miR-520a-3p	GO:1900087	IDA
hsa-miR-520a-3p	GO:1903231	IDA
hsa-miR-520b	GO:0035195	IDA
hsa-miR-520b	GO:1903231	IDA
hsa-miR-520h	GO:0008284	IMP
hsa-miR-520h	GO:0035195	IDA
hsa-miR-520h	GO:1900087	IMP
hsa-miR-520h	GO:1903231	IDA
hsa-miR-522-5p	GO:0003674	ND
hsa-miR-522-5p	GO:0005575	ND
hsa-miR-522-5p	GO:0008150	ND
hsa-miR-532-3p	GO:0005615	HDA
hsa-miR-532-5p	GO:0005615	HDA
hsa-miR-543	GO:0035195	IDA
hsa-miR-543	GO:1903231	IDA
hsa-miR-543	GO:2000773	IDA
hsa-miR-548c-3p	GO:0010628	IGI
hsa-miR-548c-3p	GO:0010629	IDA
hsa-miR-548c-3p	GO:0035195	IDA
hsa-miR-548c-3p	GO:0060045	IDA
hsa-miR-548c-3p	GO:1903231	IDA
hsa-miR-548o-3p	GO:0005615	HDA
hsa-miR-548p	GO:0010868	IDA
hsa-miR-548p	GO:0045541	IDA
hsa-miR-548p	GO:0045717	IDA
hsa-miR-548p	GO:1903231	IDA
hsa-miR-550a-3p	GO:0005615	HDA
hsa-miR-572	GO:0035195	IDA
hsa-miR-572	GO:1903231	IDA
hsa-miR-574-3p	GO:0005615	HDA
hsa-miR-576-5p	GO:0005615	HDA
hsa-miR-582-5p	GO:0035195	IDA
hsa-miR-582-5p	GO:1903231	IDA
hsa-miR-584-5p	GO:0000993	IDA
hsa-miR-584-5p	GO:0005615	HDA
hsa-miR-589-5p	GO:0005615	HDA
hsa-miR-590-3p	GO:0035195	IDA
hsa-miR-590-3p	GO:0035278	IDA
hsa-miR-590-3p	GO:0042632	IDA
hsa-miR-590-3p	GO:0050728	IC
hsa-miR-590-3p	GO:0051005	IDA
hsa-miR-590-3p	GO:0090198	IDA
hsa-miR-590-3p	GO:1903231	IDA
hsa-miR-590-3p	GO:2000773	IDA
hsa-miR-590-5p	GO:0005615	HDA
hsa-miR-590-5p	GO:0008284	IDA
hsa-miR-590-5p	GO:0010719	IDA
hsa-miR-590-5p	GO:0030335	IDA
hsa-miR-590-5p	GO:0035195	IDA
hsa-miR-590-5p	GO:0035278	IDA
hsa-miR-590-5p	GO:0045787	IDA
hsa-miR-590-5p	GO:1903231	IDA
hsa-miR-590-5p	GO:1903427	IDA
hsa-miR-590-5p	GO:2000352	IDA
hsa-miR-590-5p	GO:2000726	IDA
hsa-miR-6087	GO:0005615	HDA
hsa-miR-625-3p	GO:0005615	HDA
hsa-miR-628-3p	GO:0005615	HDA
hsa-miR-636	GO:0005615	HDA
hsa-miR-638	GO:0005737	IDA
hsa-miR-638	GO:0035195	IDA
hsa-miR-638	GO:0048008	IDA
hsa-miR-638	GO:1903231	IDA
hsa-miR-638	GO:1904706	IDA
hsa-miR-638	GO:1904753	IDA
hsa-miR-638	GO:2000134	IDA
hsa-miR-639	GO:0035195	IDA
hsa-miR-639	GO:1903231	IDA
hsa-miR-640	GO:0010628	IDA
hsa-miR-640	GO:0016525	IDA
hsa-miR-640	GO:0035195	IDA
hsa-miR-640	GO:0043537	IDA
hsa-miR-640	GO:1903231	IDA
hsa-miR-6511a-3p	GO:0005615	HDA
hsa-miR-6511b-3p	GO:0005615	HDA
hsa-miR-652-3p	GO:0005615	HDA
hsa-miR-654-3p	GO:0005615	HDA
hsa-miR-654-3p	GO:0035195	IDA
hsa-miR-654-3p	GO:1903231	IDA
hsa-miR-657	GO:0035195	IDA
hsa-miR-657	GO:1903231	IDA
hsa-miR-660-5p	GO:0005615	HDA
hsa-miR-661	GO:0035195	IDA
hsa-miR-661	GO:1903231	IDA
hsa-miR-663a	GO:0035195	IDA
hsa-miR-663a	GO:1903231	IDA
hsa-miR-664a-3p	GO:0005615	HDA
hsa-miR-665	GO:0035195	IDA
hsa-miR-665	GO:0090090	IDA
hsa-miR-665	GO:1903231	IDA
hsa-miR-665	GO:1904706	IDA
hsa-miR-665	GO:1904753	IDA
hsa-miR-671-3p	GO:0005615	HDA
hsa-miR-675-5p	GO:0007162	ISS
hsa-miR-675-5p	GO:0033689	ISS
hsa-miR-675-5p	GO:0035195	IDA
hsa-miR-675-5p	GO:0045668	ISS
hsa-miR-675-5p	GO:1903231	IDA
hsa-miR-7-5p	GO:0005615	HDA
hsa-miR-7-5p	GO:0035195	IDA
hsa-miR-7-5p	GO:1903231	IDA
hsa-miR-7-5p	GO:1903671	IMP
hsa-miR-711	GO:0008284	IMP
hsa-miR-711	GO:0008285	IMP
hsa-miR-711	GO:0030335	IMP
hsa-miR-711	GO:0031658	IDA
hsa-miR-711	GO:0035195	IDA
hsa-miR-744-5p	GO:0005615	HDA
hsa-miR-766-3p	GO:0005615	HDA
hsa-miR-767-5p	GO:0035195	IDA
hsa-miR-767-5p	GO:1903231	IDA
hsa-miR-769-5p	GO:0005615	HDA
hsa-miR-7706	GO:0005615	HDA
hsa-miR-7849-3p	GO:0005615	HDA
hsa-miR-873-5p	GO:0035195	IDA
hsa-miR-873-5p	GO:0060044	IDA
hsa-miR-873-5p	GO:1902807	IDA
hsa-miR-873-5p	GO:1903231	IDA
hsa-miR-874-3p	GO:0005615	HDA
hsa-miR-876-3p	GO:0035195	IDA
hsa-miR-876-3p	GO:1903231	IDA
hsa-miR-877-5p	GO:0005615	HDA
hsa-miR-889-3p	GO:0005615	HDA
hsa-miR-892b	GO:0035195	IDA
hsa-miR-892b	GO:1903231	IDA
hsa-miR-9-5p	GO:0007162	ISS
hsa-miR-9-5p	GO:0033689	ISS
hsa-miR-9-5p	GO:0045668	ISS
hsa-miR-92a-1-5p	GO:0005737	IDA
hsa-miR-92a-1-5p	GO:0035195	IDA
hsa-miR-92a-1-5p	GO:0045944	IDA
hsa-miR-92a-1-5p	GO:0097533	IDA
hsa-miR-92a-1-5p	GO:1903231	IDA
hsa-miR-92a-3p	GO:0001937	IDA
hsa-miR-92a-3p	GO:0002675	ISS
hsa-miR-92a-3p	GO:0005615	HDA
hsa-miR-92a-3p	GO:0008016	ISS
hsa-miR-92a-3p	GO:0010628	IDA
hsa-miR-92a-3p	GO:0010629	IMP
hsa-miR-92a-3p	GO:0010940	ISS
hsa-miR-92a-3p	GO:0016525	ISS
hsa-miR-92a-3p	GO:0032755	IDA
hsa-miR-92a-3p	GO:0032966	ISS
hsa-miR-92a-3p	GO:0034392	ISS
hsa-miR-92a-3p	GO:0035195	IDA
hsa-miR-92a-3p	GO:0035278	IDA
hsa-miR-92a-3p	GO:0043065	ISS
hsa-miR-92a-3p	GO:0043507	IDA
hsa-miR-92a-3p	GO:0043508	ISS
hsa-miR-92a-3p	GO:0043537	IDA
hsa-miR-92a-3p	GO:0045019	IMP
hsa-miR-92a-3p	GO:0046329	ISS
hsa-miR-92a-3p	GO:0050728	IMP
hsa-miR-92a-3p	GO:0050729	ISS
hsa-miR-92a-3p	GO:0071398	ISS
hsa-miR-92a-3p	GO:0071404	IDA
hsa-miR-92a-3p	GO:0071639	IDA
hsa-miR-92a-3p	GO:0097699	IDA
hsa-miR-92a-3p	GO:0097756	ISS
hsa-miR-92a-3p	GO:1903206	ISS
hsa-miR-92a-3p	GO:1903231	IDA
hsa-miR-92a-3p	GO:1903671	IDA
hsa-miR-92a-3p	GO:1903672	IDA
hsa-miR-92a-3p	GO:1904685	IMP
hsa-miR-92a-3p	GO:1904905	IDA
hsa-miR-92a-3p	GO:1904989	IC
hsa-miR-92a-3p	GO:1904996	IDA
hsa-miR-92a-3p	GO:1904999	IMP
hsa-miR-92b-3p	GO:0005615	HDA
hsa-miR-93-3p	GO:0005615	HDA
hsa-miR-93-5p	GO:0005615	IDA
hsa-miR-93-5p	GO:0035195	IDA
hsa-miR-93-5p	GO:1903231	IDA
hsa-miR-937-3p	GO:0005615	HDA
hsa-miR-939-5p	GO:0001953	IDA
hsa-miR-939-5p	GO:0016525	IDA
hsa-miR-939-5p	GO:0035278	IDA
hsa-miR-939-5p	GO:0043536	IDA
hsa-miR-939-5p	GO:1903231	IDA
hsa-miR-941	GO:0005615	HDA
hsa-miR-96-5p	GO:0035278	IDA
hsa-miR-96-5p	GO:1904706	IMP
hsa-miR-98-5p	GO:0005615	HDA
hsa-miR-98-5p	GO:0035195	IDA
hsa-miR-98-5p	GO:1903231	IDA
hsa-miR-98-5p	GO:1905563	IDA
hsa-miR-99a-5p	GO:0005615	HDA
hsa-miR-99b-5p	GO:0005615	HDA
